# Supplementary material for: Cilium Expression Score Predicts Glioma Survival
Source: Front Genet. 2021 Nov 19;12:758391. doi: 10.3389/fgene.2021.758391 (PMC8640099; doi:10.3389/fgene.2021.758391)
Supplement: Supplementary file 3 [file Table4.XLSX]

## Sheet: TCGA_LGG_BiclusterGenes
Supplementary Table 4. Genes in biclusters obtained from TCGA LGG analysis
Gene.ID	Bicluster.No	Samples.In.Bicluster	Samples.Per.Gene.In.Bicluster	Proportion.of.Samples
MYT1L	1	52	26	0.5
SULT4A1	1	52	26	0.5
HPRT1	1	52	25	0.480769
MOAP1	1	52	26	0.5
ATL1	1	52	26	0.5
TMEM130	1	52	26	0.5
A2BP1	1	52	26	0.5
YWHAG	1	52	26	0.5
MAGEE1	1	52	26	0.5
PDE1B	1	52	26	0.5
ATP1B1	1	52	25	0.480769
AAK1	1	52	26	0.5
NPTN	1	52	25	0.480769
GLS	1	52	26	0.5
GLT1D1	1	52	25	0.480769
TUBA4A	1	52	26	0.5
MAPK9	1	52	26	0.5
CYP4X1	1	52	26	0.5
SNAP25	1	52	26	0.5
NAPB	1	52	26	0.5
ABCG4	1	52	26	0.5
HTR5A	1	52	26	0.5
GPRASP1	1	52	26	0.5
LHX6	1	52	26	0.5
KCNAB2	1	52	26	0.5
SYT13	1	52	25	0.480769
SPINT2	1	52	24	0.461538
UCHL1	1	52	26	0.5
KLC1	1	52	26	0.5
RRN3P3	1	52	26	0.5
PPP3CB	1	52	26	0.5
GABARAPL1	1	52	25	0.480769
PTPN5	1	52	25	0.480769
CAP2	1	52	26	0.5
RGS7	1	52	26	0.5
GOT1	1	52	25	0.480769
SPRYD3	1	52	26	0.5
PABPC1L2B	1	52	26	0.5
ZNF204P	1	52	25	0.480769
BCL2L2	1	52	26	0.5
NSF	1	52	26	0.5
LHFPL5	1	52	26	0.5
STXBP1	1	52	26	0.5
DNM1	1	52	26	0.5
SNPH	1	52	26	0.5
YWHAH	1	52	26	0.5
NCDN	1	52	26	0.5
CHRM1	1	52	26	0.5
SCN2A	1	52	26	0.5
MAP2K4	1	52	26	0.5
GUCY1B3	1	52	26	0.5
LOC100133669	1	52	25	0.480769
CNTNAP1	1	52	26	0.5
HOOK1	1	52	25	0.480769
PGBD5	1	52	25	0.480769
CA7	1	52	26	0.5
MAP7D2	1	52	26	0.5
CLSTN3	1	52	25	0.480769
TAGLN3	1	52	24	0.461538
LOC100189589	1	52	26	0.5
KCNC2	1	52	26	0.5
CNKSR2	1	52	26	0.5
SLC12A5	1	52	26	0.5
EFHA2	1	52	26	0.5
SGIP1	1	52	25	0.480769
RAB15	1	52	26	0.5
SNCA	1	52	26	0.5
ATP6V1B2	1	52	25	0.480769
KRT222	1	52	26	0.5
NELL2	1	52	24	0.461538
SYT1	1	52	26	0.5
CACNA1B	1	52	25	0.480769
AGBL4	1	52	23	0.442308
SLC6A7	1	52	26	0.5
BEX5	1	52	25	0.480769
C1orf216	1	52	26	0.5
VSNL1	1	52	26	0.5
KALRN	1	52	26	0.5
EFR3A	1	52	26	0.5
TPRG1L	1	52	26	0.5
DGKE	1	52	25	0.480769
SYNGR1	1	52	25	0.480769
NECAB1	1	52	26	0.5
SYNPR	1	52	24	0.461538
PRMT8	1	52	26	0.5
HCN1	1	52	26	0.5
FADS6	1	52	26	0.5
PPP3R1	1	52	26	0.5
PPFIA2	1	52	25	0.480769
ELOVL4	1	52	24	0.461538
TBR1	1	52	26	0.5
C2orf55	1	52	25	0.480769
NCRNA00087	1	52	26	0.5
STAU2	1	52	26	0.5
ATP6V1C1	1	52	26	0.5
GLS2	1	52	26	0.5
AK5	1	52	25	0.480769
SCN2B	1	52	26	0.5
DYNC1I1	1	52	26	0.5
OXR1	1	52	26	0.5
AMPH	1	52	26	0.5
PAK1	1	52	26	0.5
PHYHIP	1	52	26	0.5
KIAA0513	1	52	26	0.5
PNMAL2	1	52	26	0.5
CALM1	1	52	26	0.5
ATP2B1	1	52	26	0.5
NRXN3	1	52	26	0.5
R3HDM1	1	52	26	0.5
CELF4	1	52	25	0.480769
SLC26A8	1	52	26	0.5
SNAP91	1	52	25	0.480769
KLC2	1	52	26	0.5
SH2D5	1	52	25	0.480769
PRKCE	1	52	24	0.461538
SPTB	1	52	26	0.5
OPRL1	1	52	26	0.5
SV2B	1	52	26	0.5
NCOA7	1	52	24	0.461538
PABPC1L2A	1	52	26	0.5
PCLO	1	52	26	0.5
EPHB6	1	52	26	0.5
ANKRD56	1	52	26	0.5
MDH1	1	52	25	0.480769
GPR12	1	52	24	0.461538
NEGR1	1	52	25	0.480769
MAPRE3	1	52	25	0.480769
WDR47	1	52	25	0.480769
DLG3	1	52	24	0.461538
C9orf91	1	52	26	0.5
SYNJ1	1	52	26	0.5
NAP1L2	1	52	26	0.5
MCTP1	1	52	24	0.461538
EPHX4	1	52	25	0.480769
GRIN1	1	52	25	0.480769
STYK1	1	52	26	0.5
LRP11	1	52	24	0.461538
PREPL	1	52	26	0.5
UBE2QL1	1	52	25	0.480769
ENC1	1	52	26	0.5
ATP6V0A1	1	52	25	0.480769
SLC7A4	1	52	25	0.480769
CDKL2	1	52	23	0.442308
KCNT1	1	52	25	0.480769
APBA1	1	52	26	0.5
PPM1H	1	52	24	0.461538
CACNB4	1	52	26	0.5
CHD5	1	52	25	0.480769
HSPA12A	1	52	24	0.461538
DNAJC5	1	52	26	0.5
MAL2	1	52	26	0.5
NGEF	1	52	25	0.480769
FBXO9	1	52	25	0.480769
MPPED1	1	52	26	0.5
SLC4A10	1	52	25	0.480769
LPCAT4	1	52	25	0.480769
ADAM11	1	52	26	0.5
NRIP3	1	52	26	0.5
MFSD4	1	52	26	0.5
CHN1	1	52	26	0.5
PARK2	1	52	26	0.5
RAB3A	1	52	25	0.480769
FRMPD4	1	52	26	0.5
NDEL1	1	52	25	0.480769
GPRASP2	1	52	25	0.480769
ITFG1	1	52	24	0.461538
DCAF6	1	52	24	0.461538
KIAA1324	1	52	23	0.442308
LOC286002	1	52	26	0.5
AACS	1	52	25	0.480769
PPP2R2C	1	52	26	0.5
SAMD12	1	52	25	0.480769
LMO7	1	52	24	0.461538
SLC6A15	1	52	24	0.461538
EPB41L3	1	52	24	0.461538
ATXN7L3	1	52	26	0.5
DIRAS2	1	52	26	0.5
PPP3CA	1	52	26	0.5
SYP	1	52	24	0.461538
ATP6V1A	1	52	24	0.461538
WDR7	1	52	26	0.5
ATP2B3	1	52	24	0.461538
DLGAP2	1	52	26	0.5
NKIRAS1	1	52	24	0.461538
SV2A	1	52	25	0.480769
CACNA1F	1	52	26	0.5
PCMT1	1	52	25	0.480769
STX1A	1	52	26	0.5
KCNS2	1	52	25	0.480769
ATP6V1H	1	52	25	0.480769
CAMKK1	1	52	25	0.480769
PTPRR	1	52	25	0.480769
PRRT2	1	52	25	0.480769
KCNJ3	1	52	25	0.480769
NAPG	1	52	25	0.480769
MYO15A	1	52	26	0.5
KIAA1045	1	52	26	0.5
MTUS2	1	52	26	0.5
JPH1	1	52	23	0.442308
ARHGEF33	1	52	25	0.480769
ACCN1	1	52	25	0.480769
NCEH1	1	52	24	0.461538
TSPYL4	1	52	26	0.5
MAP2K1	1	52	26	0.5
NPM2	1	52	26	0.5
ENO2	1	52	24	0.461538
NDFIP2	1	52	25	0.480769
C9orf45	1	52	25	0.480769
NEFL	1	52	24	0.461538
SLC9A6	1	52	26	0.5
DOCK3	1	52	26	0.5
PPP1R3F	1	52	25	0.480769
NEUROD2	1	52	25	0.480769
LOC338758	1	52	24	0.461538
GABRA4	1	52	26	0.5
C1orf173	1	52	23	0.442308
TSPYL1	1	52	25	0.480769
SLC6A17	1	52	25	0.480769
RHOF	1	52	24	0.461538
PNMAL1	1	52	23	0.442308
ANKRD34A	1	52	26	0.5
YWHAB	1	52	26	0.5
SERPINI1	1	52	25	0.480769
SYT4	1	52	25	0.480769
ABLIM2	1	52	25	0.480769
CNNM1	1	52	25	0.480769
RLTPR	1	52	25	0.480769
OLFM3	1	52	26	0.5
FBXL2	1	52	23	0.442308
HK1	1	52	23	0.442308
PDP1	1	52	25	0.480769
SSTR3	1	52	26	0.5
N4BP3	1	52	24	0.461538
G3BP2	1	52	24	0.461538
NKRF	1	52	24	0.461538
C14orf162	1	52	23	0.442308
PNMA3	1	52	25	0.480769
RAB6B	1	52	26	0.5
RTN3	1	52	23	0.442308
PRRG3	1	52	26	0.5
HTR1E	1	52	26	0.5
GABRA1	1	52	26	0.5
CACNG3	1	52	26	0.5
NLK	1	52	26	0.5
FBXW7	1	52	24	0.461538
ACOT7	1	52	24	0.461538
CALM3	1	52	26	0.5
DNAJC6	1	52	25	0.480769
IPCEF1	1	52	26	0.5
UNC13A	1	52	26	0.5
NUAK1	1	52	26	0.5
WNT10B	1	52	25	0.480769
C1orf115	1	52	25	0.480769
PRKCB	1	52	26	0.5
MEF2D	1	52	24	0.461538
RICH2	1	52	25	0.480769
NOS1AP	1	52	23	0.442308
PRRT3	1	52	26	0.5
RHOV	1	52	24	0.461538
ARHGEF9	1	52	24	0.461538
LDB2	1	52	26	0.5
HLF	1	52	24	0.461538
PSD3	1	52	25	0.480769
INPP5F	1	52	23	0.442308
BTBD10	1	52	24	0.461538
AP3M2	1	52	23	0.442308
SDR16C5	1	52	26	0.5
SPTBN4	1	52	24	0.461538
NAP1L5	1	52	24	0.461538
IQSEC1	1	52	25	0.480769
PI4KA	1	52	26	0.5
PTK2B	1	52	24	0.461538
ZNF385B	1	52	24	0.461538
CAMKV	1	52	24	0.461538
CRYM	1	52	24	0.461538
KCNJ12	1	52	25	0.480769
TMEM155	1	52	26	0.5
GABRA6	1	52	25	0.480769
CAMTA1	1	52	26	0.5
CAMK2A	1	52	26	0.5
SPIN2A	1	52	25	0.480769
SGTB	1	52	26	0.5
GABRB2	1	52	26	0.5
DOC2A	1	52	25	0.480769
NXPH2	1	52	23	0.442308
DDHD2	1	52	23	0.442308
PRKAR2B	1	52	23	0.442308
BSN	1	52	26	0.5
GPR22	1	52	26	0.5
PACSIN1	1	52	26	0.5
CREG2	1	52	25	0.480769
CDH8	1	52	24	0.461538
GDA	1	52	25	0.480769
VAMP2	1	52	25	0.480769
MCHR2	1	52	26	0.5
MGAT3	1	52	23	0.442308
LOC151009	1	52	26	0.5
PNMA2	1	52	25	0.480769
C11orf87	1	52	26	0.5
MAPK10	1	52	26	0.5
CLCN4	1	52	23	0.442308
RFPL1S	1	52	25	0.480769
MAPK8IP3	1	52	25	0.480769
MICAL2	1	52	24	0.461538
TOLLIP	1	52	26	0.5
PRKAR1B	1	52	24	0.461538
SYT7	1	52	24	0.461538
PCDHAC2	1	52	24	0.461538
PLEKHA1	1	52	22	0.423077
STAT4	1	52	25	0.480769
FUT1	1	52	23	0.442308
RAB11FIP4	1	52	23	0.442308
CDKN2D	1	52	25	0.480769
BTRC	1	52	25	0.480769
CALHM1	1	52	24	0.461538
ATP2B2	1	52	26	0.5
FBXO41	1	52	25	0.480769
KIAA0319	1	52	24	0.461538
EIF4E1B	1	52	24	0.461538
STX1B	1	52	25	0.480769
DNAJA4	1	52	24	0.461538
SRRM4	1	52	26	0.5
KIAA1107	1	52	25	0.480769
CACNA1I	1	52	24	0.461538
LSM11	1	52	25	0.480769
TLN2	1	52	23	0.442308
MEF2C	1	52	26	0.5
HPCAL4	1	52	24	0.461538
BTBD9	1	52	25	0.480769
SLC25A12	1	52	25	0.480769
CACNB1	1	52	25	0.480769
NEDD4L	1	52	23	0.442308
PDZD7	1	52	23	0.442308
RGS7BP	1	52	24	0.461538
FBXO34	1	52	25	0.480769
KCNV1	1	52	26	0.5
THRB	1	52	25	0.480769
GARNL3	1	52	23	0.442308
ATP6V1E1	1	52	24	0.461538
C13orf1	1	52	23	0.442308
GRIN2A	1	52	24	0.461538
KLHL2	1	52	24	0.461538
FAM13B	1	52	23	0.442308
SSX2IP	1	52	24	0.461538
PPM1A	1	52	23	0.442308
TRHDE	1	52	25	0.480769
WASF1	1	52	22	0.423077
LOC158696	1	52	26	0.5
ADCY1	1	52	25	0.480769
NPTX1	1	52	24	0.461538
PELI3	1	52	25	0.480769
CAMK2B	1	52	24	0.461538
PIP5K1B	1	52	24	0.461538
EPB41L1	1	52	24	0.461538
ProSAPiP1	1	52	25	0.480769
CAMKK2	1	52	26	0.5
RNF175	1	52	22	0.423077
PJA2	1	52	24	0.461538
KCNC4	1	52	26	0.5
RGPD4	1	52	23	0.442308
C15orf27	1	52	23	0.442308
FAIM2	1	52	26	0.5
FBXO40	1	52	24	0.461538
RYR2	1	52	26	0.5
ELAVL2	1	52	23	0.442308
BASP1	1	52	24	0.461538
PRDM8	1	52	23	0.442308
CHIC1	1	52	24	0.461538
RBP4	1	52	25	0.480769
PRKCZ	1	52	24	0.461538
CCKBR	1	52	24	0.461538
NEFM	1	52	24	0.461538
EEF1A2	1	52	24	0.461538
KCNMA1	1	52	24	0.461538
ACTR1B	1	52	25	0.480769
DNM1L	1	52	22	0.423077
GABRG2	1	52	25	0.480769
LOC285780	1	52	25	0.480769
C10orf35	1	52	23	0.442308
KCNB2	1	52	25	0.480769
RAP1GAP2	1	52	24	0.461538
RIMS3	1	52	26	0.5
PITPNM3	1	52	24	0.461538
HRNBP3	1	52	25	0.480769
ZNF365	1	52	24	0.461538
HIPK4	1	52	24	0.461538
STXBP5	1	52	26	0.5
DTNB	1	52	23	0.442308
CACNG8	1	52	25	0.480769
FAM81A	1	52	24	0.461538
PRKACB	1	52	23	0.442308
LOC339524	1	52	24	0.461538
CNST	1	52	24	0.461538
WBSCR17	1	52	22	0.423077
TTC7B	1	52	25	0.480769
CAMK1G	1	52	24	0.461538
CKMT1B	1	52	23	0.442308
CA11	1	52	25	0.480769
C22orf24	1	52	24	0.461538
ZER1	1	52	25	0.480769
ADPRHL1	1	52	23	0.442308
UBE2K	1	52	23	0.442308
B3GNT4	1	52	24	0.461538
ACVR1B	1	52	21	0.403846
CCNDBP1	1	52	21	0.403846
RIMS1	1	52	25	0.480769
ITPR1	1	52	24	0.461538
PDXP	1	52	24	0.461538
CALY	1	52	23	0.442308
MAP1A	1	52	25	0.480769
NEURL	1	52	25	0.480769
SYNGR3	1	52	24	0.461538
AKAP5	1	52	25	0.480769
CPNE9	1	52	26	0.5
KCNH5	1	52	24	0.461538
RCAN2	1	52	22	0.423077
RIMKLA	1	52	26	0.5
KCNA1	1	52	23	0.442308
ENTPD3	1	52	23	0.442308
EIF4E3	1	52	21	0.403846
CACNB2	1	52	23	0.442308
FAM19A1	1	52	24	0.461538
CPLX2	1	52	25	0.480769
GNG3	1	52	23	0.442308
C14orf129	1	52	22	0.423077
GREM2	1	52	24	0.461538
FLJ32063	1	52	24	0.461538
LYNX1	1	52	25	0.480769
IDH3A	1	52	21	0.403846
B4GALT6	1	52	22	0.423077
SLITRK4	1	52	23	0.442308
DNAJC27	1	52	23	0.442308
ADARB1	1	52	24	0.461538
UNC5A	1	52	23	0.442308
HTR3B	1	52	25	0.480769
TRAPPC6B	1	52	24	0.461538
LOC91149	1	52	26	0.5
NCRNA00086	1	52	25	0.480769
NDRG3	1	52	23	0.442308
MAST3	1	52	25	0.480769
SYN2	1	52	24	0.461538
LONRF2	1	52	25	0.480769
SLC30A3	1	52	23	0.442308
DCTN1	1	52	22	0.423077
BBS7	1	52	22	0.423077
ARL6	1	52	22	0.423077
C2CD2L	1	52	23	0.442308
ZNF831	1	52	24	0.461538
XK	1	52	21	0.403846
PLK2	1	52	23	0.442308
KCNC1	1	52	23	0.442308
CNTN4	1	52	23	0.442308
CTXN2	1	52	22	0.423077
AMN1	1	52	24	0.461538
BHLHB9	1	52	24	0.461538
LOC100192379	1	52	25	0.480769
RUSC1	1	52	24	0.461538
HS6ST3	1	52	23	0.442308
RGS4	1	52	26	0.5
TUBA8	1	52	24	0.461538
FABP3	1	52	24	0.461538
ISLR2	1	52	25	0.480769
LRFN2	1	52	22	0.423077
ACTR3B	1	52	23	0.442308
ZFYVE9	1	52	24	0.461538
EPB49	1	52	26	0.5
C6orf114	1	52	24	0.461538
SH3GL2	1	52	24	0.461538
NHEDC2	1	52	21	0.403846
CACNA2D3	1	52	20	0.384615
C16orf52	1	52	22	0.423077
PRRT1	1	52	25	0.480769
NDUFAF4	1	52	22	0.423077
C9orf125	1	52	22	0.423077
ARF3	1	52	24	0.461538
CBX7	1	52	23	0.442308
KCNQ3	1	52	26	0.5
C11orf90	1	52	24	0.461538
SLC22A9	1	52	25	0.480769
KIAA0748	1	52	26	0.5
RGPD6	1	52	21	0.403846
LARGE	1	52	24	0.461538
SUCLA2	1	52	23	0.442308
KIF1A	1	52	24	0.461538
ZBTB7A	1	52	25	0.480769
FAM126B	1	52	22	0.423077
FAM102B	1	52	22	0.423077
OR14I1	1	52	26	0.5
OXCT1	1	52	20	0.384615
PPFIA3	1	52	25	0.480769
SLC17A7	1	52	26	0.5
KCNJ4	1	52	24	0.461538
ELMOD1	1	52	21	0.403846
ATP1A3	1	52	24	0.461538
GHITM	1	52	20	0.384615
CDK5R1	1	52	22	0.423077
SNCB	1	52	24	0.461538
PTH2R	1	52	23	0.442308
C13orf36	1	52	22	0.423077
KIF17	1	52	22	0.423077
BCL11A	1	52	24	0.461538
KCNC3	1	52	25	0.480769
RAB11FIP5	1	52	23	0.442308
TRIM37	1	52	23	0.442308
TCERG1L	1	52	24	0.461538
SIAH3	1	52	22	0.423077
CBLN2	1	52	24	0.461538
RTN2	1	52	24	0.461538
DGCR5	1	52	23	0.442308
LRFN5	1	52	23	0.442308
PLD3	1	52	24	0.461538
PRSS16	1	52	23	0.442308
NBEA	1	52	24	0.461538
DLEU7	1	52	21	0.403846
RASGEF1A	1	52	21	0.403846
C1orf128	1	52	22	0.423077
2021-09-05	1	52	25	0.480769
C11orf41	1	52	26	0.5
HERC3	1	52	21	0.403846
MAPK8IP2	1	52	24	0.461538
SYN1	1	52	25	0.480769
MKL2	1	52	22	0.423077
ARHGDIG	1	52	23	0.442308
ROS1	1	52	24	0.461538
C6orf35	1	52	22	0.423077
CYP46A1	1	52	24	0.461538
DLG2	1	52	23	0.442308
SLC25A22	1	52	24	0.461538
RSPO2	1	52	22	0.423077
PPFIA4	1	52	24	0.461538
KCTD8	1	52	21	0.403846
FAM20B	1	52	21	0.403846
RUNDC3B	1	52	20	0.384615
GFOD1	1	52	25	0.480769
PRDM2	1	52	24	0.461538
ATP1A1	1	52	22	0.423077
PART1	1	52	22	0.423077
JAKMIP1	1	52	22	0.423077
VIPR1	1	52	24	0.461538
FKBP1B	1	52	22	0.423077
ST6GALNAC5	1	52	22	0.423077
CABP1	1	52	23	0.442308
ITPKA	1	52	24	0.461538
VPS53	1	52	22	0.423077
NCS1	1	52	25	0.480769
LOC284578	1	52	23	0.442308
HECW1	1	52	23	0.442308
EMX1	1	52	24	0.461538
STS	1	52	24	0.461538
TBC1D9	1	52	22	0.423077
SLC45A4	1	52	23	0.442308
PAK6	1	52	24	0.461538
C10orf82	1	52	21	0.403846
MADD	1	52	22	0.423077
C6orf168	1	52	23	0.442308
TEF	1	52	22	0.423077
PPP1R13B	1	52	22	0.423077
KIAA0284	1	52	25	0.480769
SNRPN	1	52	21	0.403846
SLC8A2	1	52	23	0.442308
LMTK2	1	52	24	0.461538
CAB39	1	52	22	0.423077
CRHR1	1	52	22	0.423077
CYFIP2	1	52	22	0.423077
PIP5K1C	1	52	23	0.442308
DCLK3	1	52	23	0.442308
ACTR3C	1	52	22	0.423077
TACR2	1	52	23	0.442308
MRAP2	1	52	24	0.461538
STXBP5L	1	52	23	0.442308
CACNB3	1	52	25	0.480769
SERINC3	1	52	23	0.442308
SLC35F3	1	52	22	0.423077
MYPOP	1	52	23	0.442308
RTN4RL1	1	52	22	0.423077
GAS7	1	52	21	0.403846
GRM7	1	52	21	0.403846
CBFA2T3	1	52	24	0.461538
PNCK	1	52	23	0.442308
CIDEA	1	52	24	0.461538
FAM131A	1	52	23	0.442308
CD200	1	52	21	0.403846
TRIM3	1	52	22	0.423077
MYO5A	1	52	23	0.442308
ENSA	1	52	19	0.365385
OPRK1	1	52	23	0.442308
GAD2	1	52	22	0.423077
DYNLT3	1	52	20	0.384615
DUSP8	1	52	24	0.461538
KCNQ5	1	52	23	0.442308
MPP7	1	52	23	0.442308
ABCG8	1	52	22	0.423077
SLC25A14	1	52	20	0.384615
PAFAH1B1	1	52	24	0.461538
HIVEP2	1	52	25	0.480769
AP4S1	1	52	22	0.423077
SH3BGRL2	1	52	23	0.442308
KIAA1239	1	52	25	0.480769
C17orf107	1	52	23	0.442308
MYADML2	1	52	24	0.461538
ACOT4	1	52	21	0.403846
PISD	1	52	21	0.403846
CMIP	1	52	24	0.461538
ANKRD34C	1	52	26	0.5
VSTM2L	1	52	23	0.442308
SCAI	1	52	22	0.423077
INPP4A	1	52	22	0.423077
HPCA	1	52	23	0.442308
PDE2A	1	52	23	0.442308
UGP2	1	52	22	0.423077
FLJ35390	1	52	21	0.403846
DGKZ	1	52	24	0.461538
HTR1B	1	52	22	0.423077
VIP	1	52	23	0.442308
CPNE7	1	52	23	0.442308
GPR21	1	52	24	0.461538
CCK	1	52	23	0.442308
MUM1L1	1	52	24	0.461538
NAP1L3	1	52	22	0.423077
C6orf154	1	52	22	0.423077
CTXN3	1	52	24	0.461538
GPR61	1	52	22	0.423077
SLC3A1	1	52	20	0.384615
BRSK1	1	52	24	0.461538
MATK	1	52	23	0.442308
DUSP3	1	52	22	0.423077
DIRAS1	1	52	23	0.442308
NRSN2	1	52	22	0.423077
PNMA6A	1	52	23	0.442308
CYP4Z1	1	52	23	0.442308
LRTM2	1	52	22	0.423077
SYT5	1	52	24	0.461538
CNTNAP2	1	52	22	0.423077
RIMBP2	1	52	22	0.423077
BFSP1	1	52	21	0.403846
KCNH3	1	52	23	0.442308
CRELD1	1	52	21	0.403846
DNAJC28	1	52	21	0.403846
RALB	1	52	22	0.423077
CAMTA2	1	52	25	0.480769
PARM1	1	52	22	0.423077
C4orf50	1	52	26	0.5
AUH	1	52	20	0.384615
SLC27A2	1	52	21	0.403846
ZMAT4	1	52	24	0.461538
NECAP1	1	52	20	0.384615
CHM	1	52	22	0.423077
ANO3	1	52	23	0.442308
LOC283070	1	52	24	0.461538
RELL2	1	52	23	0.442308
RUSC2	1	52	21	0.403846
THY1	1	52	21	0.403846
RAB26	1	52	22	0.423077
EPHA4	1	52	20	0.384615
RHEBL1	1	52	22	0.423077
ADRBK1	1	52	22	0.423077
HTR2A	1	52	26	0.5
ALOXE3	1	52	22	0.423077
ATP13A2	1	52	23	0.442308
GLRB	1	52	21	0.403846
PDPK1	1	52	21	0.403846
KCNS1	1	52	25	0.480769
DLGAP3	1	52	24	0.461538
ABHD8	1	52	23	0.442308
ARHGAP26	1	52	22	0.423077
CCDC68	1	52	21	0.403846
PSD	1	52	23	0.442308
ANK2	1	52	21	0.403846
EIF5A2	1	52	22	0.423077
ERC2	1	52	24	0.461538
LMO4	1	52	22	0.423077
PRSS3	1	52	24	0.461538
RASGRF2	1	52	24	0.461538
AMIGO1	1	52	23	0.442308
CRHR2	1	52	23	0.442308
KIAA1467	1	52	20	0.384615
RAB37	1	52	23	0.442308
RS1	1	52	21	0.403846
ADAP1	1	52	21	0.403846
PGM2L1	1	52	22	0.423077
C16orf45	1	52	21	0.403846
CABYR	1	52	20	0.384615
NCALD	1	52	21	0.403846
UPF0639	1	52	23	0.442308
PNPLA5	1	52	22	0.423077
LOC283731	1	52	25	0.480769
LOC255167	1	52	22	0.423077
RALYL	1	52	20	0.384615
MNT	1	52	21	0.403846
LRRC8B	1	52	22	0.423077
SCN8A	1	52	25	0.480769
PTER	1	52	24	0.461538
SORBS2	1	52	23	0.442308
ATP6V1G2	1	52	21	0.403846
KCNIP4	1	52	20	0.384615
GCC2	1	52	21	0.403846
ZCCHC12	1	52	23	0.442308
LRRC7	1	52	23	0.442308
FAM174B	1	52	19	0.365385
CD99L2	1	52	21	0.403846
ATRNL1	1	52	20	0.384615
HAPLN4	1	52	25	0.480769
RUNDC1	1	52	21	0.403846
ZYG11B	1	52	22	0.423077
NEUROD6	1	52	25	0.480769
RAPGEFL1	1	52	24	0.461538
DLG4	1	52	24	0.461538
SYT3	1	52	23	0.442308
PLEKHM3	1	52	20	0.384615
C3orf49	1	52	24	0.461538
CBX6	1	52	23	0.442308
IQSEC3	1	52	23	0.442308
HPCAL1	1	52	23	0.442308
GNG13	1	52	25	0.480769
C4orf44	1	52	22	0.423077
LPGAT1	1	52	20	0.384615
GSK3A	1	52	23	0.442308
CHRM3	1	52	22	0.423077
MYCBP2	1	52	22	0.423077
RNF41	1	52	21	0.403846
DNM3	1	52	19	0.365385
EIF4A2	1	52	20	0.384615
KLHL34	1	52	24	0.461538
CORO2A	1	52	20	0.384615
SPTBN2	1	52	21	0.403846
GPR26	1	52	24	0.461538
GNB5	1	52	20	0.384615
STEAP2	1	52	21	0.403846
NDRG4	1	52	20	0.384615
NRGN	1	52	24	0.461538
GRM2	1	52	22	0.423077
PRKCG	1	52	25	0.480769
GCNT4	1	52	23	0.442308
YPEL2	1	52	20	0.384615
TSPYL5	1	52	20	0.384615
PRNP	1	52	19	0.365385
FBXL16	1	52	24	0.461538
RAB40C	1	52	22	0.423077
LOC100128554	1	52	24	0.461538
PGP	1	52	20	0.384615
CLEC2L	1	52	23	0.442308
EPB41L4B	1	52	22	0.423077
C1QL3	1	52	25	0.480769
ANK3	1	52	21	0.403846
SLCO4C1	1	52	22	0.423077
CCDC85A	1	52	21	0.403846
DBH	1	52	24	0.461538
ABCC12	1	52	22	0.423077
PALM2	1	52	20	0.384615
C7orf51	1	52	22	0.423077
DDX24	1	52	19	0.365385
ADCY5	1	52	19	0.365385
GRM1	1	52	22	0.423077
SSBP3	1	52	22	0.423077
WDR17	1	52	22	0.423077
CPEB3	1	52	21	0.403846
NMNAT2	1	52	20	0.384615
KIAA1804	1	52	20	0.384615
CELF5	1	52	23	0.442308
NISCH	1	52	22	0.423077
KCTD16	1	52	23	0.442308
TRPV6	1	52	21	0.403846
RFPL2	1	52	24	0.461538
KCNN1	1	52	23	0.442308
BEGAIN	1	52	24	0.461538
KCNK1	1	52	24	0.461538
MAP3K9	1	52	25	0.480769
TCEAL6	1	52	23	0.442308
SCAMP5	1	52	20	0.384615
TRIM23	1	52	20	0.384615
IDS	1	52	23	0.442308
FAM179B	1	52	22	0.423077
GOT2	1	52	21	0.403846
SSTR4	1	52	23	0.442308
KCNG3	1	52	23	0.442308
HNF4A	1	52	23	0.442308
SMPX	1	52	25	0.480769
CREB3L3	1	52	21	0.403846
KCNA2	1	52	23	0.442308
C19orf12	1	52	21	0.403846
CDK5R2	1	52	23	0.442308
ICA1	1	52	20	0.384615
ST6GALNAC6	1	52	24	0.461538
HSPH1	1	52	20	0.384615
PTPRN	1	52	20	0.384615
OVOL2	1	52	22	0.423077
CDH18	1	52	18	0.346154
C16orf70	1	52	20	0.384615
OR2W3	1	52	25	0.480769
FAM189A1	1	52	23	0.442308
DRD1	1	52	20	0.384615
KIF5C	1	52	23	0.442308
OLFM1	1	52	23	0.442308
CCDC92	1	52	23	0.442308
OGDHL	1	52	21	0.403846
SOHLH1	1	52	20	0.384615
SVOP	1	52	22	0.423077
WSB2	1	52	22	0.423077
PIK3CB	1	52	20	0.384615
PAX7	1	52	21	0.403846
STMN2	1	52	19	0.365385
RNF11	1	52	23	0.442308
RTN1	1	52	19	0.365385
TUBA3D	1	52	23	0.442308
KIAA0368	1	52	20	0.384615
INPP5J	1	52	22	0.423077
TRPC5	1	52	21	0.403846
RAB3GAP1	1	52	20	0.384615
RUNDC3A	1	52	20	0.384615
PAK7	1	52	19	0.365385
LUZP1	1	52	20	0.384615
FBXO16	1	52	20	0.384615
TMEM191A	1	52	22	0.423077
ENTPD4	1	52	21	0.403846
CLSTN1	1	52	23	0.442308
DDN	1	52	23	0.442308
ICAM5	1	52	25	0.480769
SH3GLB2	1	52	20	0.384615
MAP3K10	1	52	25	0.480769
RAP1GAP	1	52	23	0.442308
ISCA1P1	1	52	18	0.346154
KIFC2	1	52	21	0.403846
STOML1	1	52	21	0.403846
YPEL5	1	52	20	0.384615
ATP8A2	1	52	22	0.423077
ODZ2	1	52	21	0.403846
CMAS	1	52	21	0.403846
TAF4B	1	52	18	0.346154
LMTK3	1	52	20	0.384615
SEMA4F	1	52	22	0.423077
CACNA1C	1	52	22	0.423077
PEG3	1	52	21	0.403846
CALM2	1	52	20	0.384615
ANKRD24	1	52	20	0.384615
HAS1	1	52	19	0.365385
FBXO27	1	52	21	0.403846
RTBDN	1	52	24	0.461538
CDKL5	1	52	25	0.480769
RFK	1	52	19	0.365385
VAMP1	1	52	22	0.423077
NRN1	1	52	22	0.423077
TNFAIP8L1	1	52	19	0.365385
TTC33	1	52	19	0.365385
ABTB1	1	52	21	0.403846
EMID2	1	52	22	0.423077
PPIP5K1	1	52	21	0.403846
ZNF215	1	52	25	0.480769
MGAT5B	1	52	24	0.461538
TNNT2	1	52	23	0.442308
CCDC64	1	52	21	0.403846
RAP1GDS1	1	52	19	0.365385
GPR83	1	52	21	0.403846
OSBPL1A	1	52	18	0.346154
CHRNB2	1	52	21	0.403846
FAM49A	1	52	22	0.423077
EXTL1	1	52	20	0.384615
BAG4	1	52	22	0.423077
SNURF	1	52	21	0.403846
TMEM25	1	52	20	0.384615
ATP6V1D	1	52	20	0.384615
EFNA5	1	52	19	0.365385
LOC283267	1	52	19	0.365385
LOC338651	1	52	24	0.461538
CDH9	1	52	21	0.403846
FAM168B	1	52	20	0.384615
FAM163B	1	52	23	0.442308
PDE1A	1	52	23	0.442308
CBLN4	1	52	20	0.384615
TTBK1	1	52	22	0.423077
AP3B2	1	52	20	0.384615
RTN4	1	52	19	0.365385
RBM11	1	52	19	0.365385
KIF5A	1	52	22	0.423077
NUDCD3	1	52	19	0.365385
NEK10	1	52	20	0.384615
RXFP1	1	52	23	0.442308
BSCL2	1	52	19	0.365385
CAMK2N1	1	52	26	0.5
REEP5	1	52	20	0.384615
PPP1R16B	1	52	19	0.365385
AP2M1	1	52	19	0.365385
RAB6A	1	52	19	0.365385
JPH3	1	52	20	0.384615
RPH3A	1	52	21	0.403846
NICN1	1	52	19	0.365385
PIN1	1	52	19	0.365385
NGB	1	52	22	0.423077
SOSTDC1	1	52	23	0.442308
BAIAP2	1	52	21	0.403846
OXGR1	1	52	21	0.403846
RANGAP1	1	52	18	0.346154
DGKQ	1	52	21	0.403846
C6orf106	1	52	22	0.423077
ENTPD6	1	52	20	0.384615
SYNPO	1	52	21	0.403846
FAM73A	1	52	20	0.384615
KIFAP3	1	52	20	0.384615
SNCG	1	52	24	0.461538
?|728603	1	52	23	0.442308
SHANK3	1	52	22	0.423077
PANX2	1	52	21	0.403846
TMEM55B	1	52	19	0.365385
SLC45A1	1	52	22	0.423077
PPME1	1	52	18	0.346154
KCNK9	1	52	19	0.365385
NEFH	1	52	22	0.423077
SLC2A6	1	52	22	0.423077
BEX2	1	52	20	0.384615
MAPK13	1	52	19	0.365385
GPRIN2	1	52	22	0.423077
CDH12	1	52	22	0.423077
PPEF1	1	52	23	0.442308
CFC1B	1	52	21	0.403846
C6orf27	1	52	24	0.461538
ZNF667	1	52	18	0.346154
FBXO44	1	52	18	0.346154
C19orf77	1	52	22	0.423077
ADRBK2	1	52	18	0.346154
RPRML	1	52	21	0.403846
ABR	1	52	20	0.384615
GJD4	1	52	20	0.384615
LIN7B	1	52	20	0.384615
RTN4R	1	52	22	0.423077
SCN1B	1	52	22	0.423077
FGFR1OP2	1	52	18	0.346154
KCNA4	1	52	20	0.384615
PNMA5	1	52	23	0.442308
GABRD	1	52	20	0.384615
POPDC3	1	52	18	0.346154
TMEM132D	1	52	18	0.346154
IL12RB2	1	52	22	0.423077
NAGPA	1	52	19	0.365385
FBXL18	1	52	21	0.403846
SHANK1	1	52	24	0.461538
C7orf54	1	52	19	0.365385
RAPGEF2	1	52	20	0.384615
LOC340017	1	52	23	0.442308
EPHA5	1	52	20	0.384615
PTPN3	1	52	20	0.384615
SH3BP5	1	52	18	0.346154
OPN3	1	52	20	0.384615
B3GNT1	1	52	18	0.346154
STMN3	1	52	19	0.365385
CHGA	1	52	21	0.403846
CARTPT	1	52	20	0.384615
TPPP	1	52	18	0.346154
KIAA1797	1	52	19	0.365385
C1orf59	1	52	18	0.346154
BRSK2	1	52	18	0.346154
ASB2	1	52	20	0.384615
ULK1	1	52	20	0.384615
C2orf89	1	52	23	0.442308
RGPD3	1	52	18	0.346154
SLC9A1	1	52	19	0.365385
FAM153B	1	52	23	0.442308
CLEC4G	1	52	22	0.423077
NPBWR1	1	52	23	0.442308
GALNTL5	1	52	21	0.403846
JPH4	1	52	20	0.384615
OCA2	1	52	18	0.346154
BTBD6	1	52	19	0.365385
CDK17	1	52	21	0.403846
PITPNM1	1	52	20	0.384615
LY6H	1	52	19	0.365385
SH3RF2	1	52	20	0.384615
LINGO2	1	52	20	0.384615
AVPI1	1	52	19	0.365385
CHRM4	1	52	18	0.346154
KCTD1	1	52	19	0.365385
GABRA5	1	52	25	0.480769
OPRM1	1	52	24	0.461538
CNTN5	1	52	21	0.403846
ABCB9	1	52	18	0.346154
EPDR1	1	52	19	0.365385
FBXO33	1	52	18	0.346154
POU6F2	1	52	20	0.384615
HRH2	1	52	18	0.346154
RHOBTB2	1	52	20	0.384615
SST	1	52	22	0.423077
IQCJ	1	52	23	0.442308
LYPD6B	1	52	20	0.384615
PP14571	1	52	22	0.423077
CADM3	1	52	18	0.346154
PDE4C	1	52	20	0.384615
STAC2	1	52	21	0.403846
SERINC1	1	52	20	0.384615
CD47	1	52	19	0.365385
EPN3	1	52	20	0.384615
ASPHD2	1	52	19	0.365385
MTMR12	1	52	20	0.384615
AP2A2	1	52	19	0.365385
PCNXL2	1	52	22	0.423077
PDS5B	1	52	18	0.346154
CLDN16	1	52	20	0.384615
ANKRD43	1	52	22	0.423077
CCDC64B	1	52	19	0.365385
CKMT1A	1	52	19	0.365385
LOC646627	1	52	22	0.423077
LOC100130238	1	52	21	0.403846
TSPAN5	1	52	21	0.403846
HS3ST4	1	52	23	0.442308
EPHA10	1	52	18	0.346154
PROKR2	1	52	23	0.442308
TYRP1	1	52	21	0.403846
AGAP2	1	52	21	0.403846
ST8SIA3	1	52	18	0.346154
SLC17A6	1	52	20	0.384615
OPA1	1	52	20	0.384615
SNAP47	1	52	18	0.346154
CEND1	1	52	18	0.346154
KIAA0427	1	52	19	0.365385
SGPP2	1	52	18	0.346154
CNGB1	1	52	22	0.423077
FGF13	1	52	20	0.384615
ATOH7	1	52	23	0.442308
PLXNA2	1	52	19	0.365385
KLK5	1	52	23	0.442308
KLK7	1	52	24	0.461538
AP2A1	1	52	20	0.384615
SGK494	1	52	19	0.365385
LOC389493	1	52	20	0.384615
REPS2	1	52	17	0.326923
RIMS2	1	52	20	0.384615
SPDEF	1	52	20	0.384615
CPLX1	1	52	20	0.384615
HABP4	1	52	18	0.346154
PLCXD2	1	52	18	0.346154
SPIN1	1	52	19	0.365385
UBQLN1	1	52	19	0.365385
ATXN1	1	52	19	0.365385
ADCYAP1	1	52	19	0.365385
HOMER1	1	52	21	0.403846
LOC283404	1	52	22	0.423077
SPRN	1	52	17	0.326923
GPR6	1	52	20	0.384615
LOC200726	1	52	22	0.423077
RPP25	1	52	17	0.326923
STXBP6	1	52	18	0.346154
CCDC6	1	52	19	0.365385
PPP2R5B	1	52	19	0.365385
NPAS1	1	52	19	0.365385
C9orf4	1	52	21	0.403846
PPP4R4	1	52	22	0.423077
SGSM1	1	52	20	0.384615
SEH1L	1	52	18	0.346154
PHACTR1	1	52	21	0.403846
FAM75C1	1	52	21	0.403846
LOC730811	1	52	21	0.403846
YWHAZ	1	52	20	0.384615
EPS15	1	52	20	0.384615
C2CD4C	1	52	19	0.365385
OPCML	1	52	18	0.346154
CYP4A11	1	52	19	0.365385
EHD3	1	52	20	0.384615
VWA5B2	1	52	20	0.384615
UNC5D	1	52	20	0.384615
MYRIP	1	52	20	0.384615
KIF12	1	52	23	0.442308
NIPAL2	1	52	17	0.326923
ESYT3	1	52	19	0.365385
UBR3	1	52	20	0.384615
RASD2	1	52	18	0.346154
KIAA1468	1	52	18	0.346154
MAS1	1	52	22	0.423077
RNF123	1	52	18	0.346154
PPP1R9B	1	52	20	0.384615
PLEKHB2	1	52	19	0.365385
GRM3	1	52	20	0.384615
TMEM59L	1	52	17	0.326923
DHDH	1	52	20	0.384615
GRM4	1	52	21	0.403846
CHRM2	1	52	20	0.384615
SCOC	1	52	19	0.365385
GPR150	1	52	20	0.384615
CASKIN1	1	52	19	0.365385
MAPK11	1	52	16	0.307692
PRPH2	1	52	22	0.423077
PEX11B	1	52	17	0.326923
C1QTNF4	1	52	18	0.346154
STK32C	1	52	20	0.384615
DUSP2	1	52	20	0.384615
COL10A1	1	52	19	0.365385
NCKIPSD	1	52	18	0.346154
KCNA3	1	52	19	0.365385
PRB2	1	52	21	0.403846
KNDC1	1	52	19	0.365385
DYNC1LI1	1	52	17	0.326923
ISCA1	1	52	18	0.346154
SLC39A10	1	52	18	0.346154
C6orf105	1	52	22	0.423077
C1orf172	1	52	21	0.403846
TRIM17	1	52	18	0.346154
FAM116B	1	52	17	0.326923
ADCY3	1	52	18	0.346154
RND1	1	52	19	0.365385
BCL2L10	1	52	19	0.365385
TNFSF9	1	52	19	0.365385
KCNJ9	1	52	18	0.346154
MACROD2	1	52	18	0.346154
PTPN4	1	52	18	0.346154
UNC13C	1	52	20	0.384615
PCDHGC5	1	52	19	0.365385
TPH2	1	52	20	0.384615
RNF157	1	52	19	0.365385
IGSF8	1	52	17	0.326923
FSTL4	1	52	19	0.365385
IL1RAPL2	1	52	22	0.423077
TTC9B	1	52	20	0.384615
DKK3	1	52	21	0.403846
ADAM23	1	52	18	0.346154
AGMAT	1	52	18	0.346154
PLEKHM2	1	52	21	0.403846
ARPC5L	1	52	16	0.307692
PKD2L1	1	52	21	0.403846
LOC729991	1	52	16	0.307692
NPHS1	1	52	24	0.461538
FAM153A	1	52	21	0.403846
APBB1	1	52	18	0.346154
NPBWR2	1	52	22	0.423077
LOC221710	1	52	17	0.326923
SLC32A1	1	52	19	0.365385
ARPP21	1	52	20	0.384615
CYB561	1	52	17	0.326923
OCIAD1	1	52	17	0.326923
UCHL5	1	52	19	0.365385
ATP6V0D1	1	52	15	0.288462
MBNL2	1	52	17	0.326923
NCRNA00164	1	52	19	0.365385
C14orf138	1	52	18	0.346154
CPNE6	1	52	21	0.403846
FLJ40330	1	52	18	0.346154
MFSD6	1	52	17	0.326923
SLC10A5	1	52	19	0.365385
NDFIP1	1	52	17	0.326923
CAMK1D	1	52	20	0.384615
PCP4L1	1	52	20	0.384615
PRKAA2	1	52	18	0.346154
PFKP	1	52	19	0.365385
NAT8L	1	52	19	0.365385
AKAP11	1	52	19	0.365385
TRIM72	1	52	22	0.423077
LIMK1	1	52	18	0.346154
KIF3C	1	52	18	0.346154
HTR6	1	52	18	0.346154
PWWP2B	1	52	17	0.326923
FGF9	1	52	17	0.326923
TYRO3	1	52	20	0.384615
RASAL1	1	52	20	0.384615
MBOAT7	1	52	16	0.307692
RNF6	1	52	16	0.307692
HERC1	1	52	18	0.346154
MTCH1	1	52	17	0.326923
PNLDC1	1	52	19	0.365385
CNGB3	1	52	20	0.384615
ARHGAP20	1	52	17	0.326923
LYPD5	1	52	18	0.346154
MTA3	1	52	18	0.346154
TBC1D25	1	52	16	0.307692
C20orf177	1	52	18	0.346154
2021-09-06	1	52	17	0.326923
KRTAP5-2	1	52	23	0.442308
SYT12	1	52	19	0.365385
BEX4	1	52	19	0.365385
LARP1	1	52	19	0.365385
LOC100130386	1	52	19	0.365385
C5orf40	1	52	20	0.384615
ADRA1B	1	52	20	0.384615
GALNTL6	1	52	19	0.365385
TUBBP5	1	52	20	0.384615
IL34	1	52	19	0.365385
TBRG1	1	52	17	0.326923
MARK2	1	52	17	0.326923
CHRNA2	1	52	22	0.423077
RAPGEF4	1	52	19	0.365385
KLHL3	1	52	19	0.365385
USP33	1	52	17	0.326923
GABRG3	1	52	21	0.403846
SH3GL3	1	52	16	0.307692
WSCD2	1	52	16	0.307692
THEM5	1	52	19	0.365385
FMN1	1	52	18	0.346154
MBLAC2	1	52	18	0.346154
DOK6	1	52	20	0.384615
USP31	1	52	17	0.326923
TRIM44	1	52	19	0.365385
ATP4A	1	52	21	0.403846
FHL2	1	52	16	0.307692
ACTR10	1	52	17	0.326923
EPHA6	1	52	19	0.365385
THEMIS	1	52	20	0.384615
MLLT11	1	52	17	0.326923
GPR52	1	52	21	0.403846
AFTPH	1	52	16	0.307692
ELAVL4	1	52	17	0.326923
RNF220	1	52	16	0.307692
UBE2V2	1	52	17	0.326923
EPHA8	1	52	17	0.326923
CORT	1	52	19	0.365385
TAC3	1	52	21	0.403846
C2orf58	1	52	19	0.365385
KCTD17	1	52	16	0.307692
GPR63	1	52	18	0.346154
IMPG1	1	52	18	0.346154
FRMPD2L1	1	52	20	0.384615
TIAM2	1	52	17	0.326923
GABRA2	1	52	19	0.365385
MTMR9	1	52	19	0.365385
ZFYVE28	1	52	17	0.326923
SLIT2	1	52	17	0.326923
EFR3B	1	52	19	0.365385
CCNA1	1	52	17	0.326923
SMYD2	1	52	17	0.326923
LOC642597	1	52	19	0.365385
MCF2L2	1	52	20	0.384615
ANKRD30B	1	52	21	0.403846
ARFGEF2	1	52	19	0.365385
NPY1R	1	52	18	0.346154
BHLHE22	1	52	21	0.403846
VDAC1	1	52	16	0.307692
CADPS2	1	52	16	0.307692
PDK2	1	52	19	0.365385
TMOD2	1	52	20	0.384615
PTPRN2	1	52	17	0.326923
DRD5	1	52	23	0.442308
LPA	1	52	22	0.423077
ADSS	1	52	16	0.307692
NELL1	1	52	18	0.346154
ARPP19	1	52	21	0.403846
TRIM46	1	52	16	0.307692
MPO	1	52	18	0.346154
ABHD12B	1	52	18	0.346154
GNB1	1	52	19	0.365385
OPN4	1	52	21	0.403846
TMEM56	1	52	18	0.346154
SIRT5	1	52	17	0.326923
VSTM2B	1	52	18	0.346154
CDH13	1	52	17	0.326923
SLC46A2	1	52	20	0.384615
SLC22A10	1	52	19	0.365385
COL4A3BP	1	52	17	0.326923
HCG11	1	52	18	0.346154
GDAP1	1	52	17	0.326923
IL1RL2	1	52	20	0.384615
PNKD	1	52	17	0.326923
SLC25A4	1	52	16	0.307692
DRGX	1	52	16	0.307692
LOC286367	1	52	17	0.326923
RAB11FIP2	1	52	17	0.326923
C22orf29	1	52	19	0.365385
STMN1	1	52	17	0.326923
CCNO	1	52	17	0.326923
ANKRD29	1	52	17	0.326923
CYP26A1	1	52	18	0.346154
PPID	1	52	16	0.307692
SYTL5	1	52	19	0.365385
CDS1	1	52	16	0.307692
MTL5	1	52	17	0.326923
C6orf176	1	52	20	0.384615
CCL28	1	52	16	0.307692
TTC9	1	52	15	0.288462
HSPB3	1	52	19	0.365385
ANKS4B	1	52	21	0.403846
PAQR9	1	52	16	0.307692
HTT	1	52	20	0.384615
ANKS1B	1	52	15	0.288462
KCNJ6	1	52	16	0.307692
FAM19A2	1	52	17	0.326923
DNAJC5G	1	52	19	0.365385
MTMR7	1	52	16	0.307692
NAPEPLD	1	52	16	0.307692
HTR7P1	1	52	16	0.307692
LOC647979	1	52	17	0.326923
HTR1F	1	52	18	0.346154
HTR2C	1	52	17	0.326923
PLEKHG5	1	52	21	0.403846
TCEAL7	1	52	20	0.384615
RGS14	1	52	22	0.423077
GPI	1	52	18	0.346154
PTPN20B	1	52	17	0.326923
PPP2R5D	1	52	18	0.346154
C17orf28	1	52	18	0.346154
PSMD1	1	52	17	0.326923
KLF8	1	52	18	0.346154
NPY5R	1	52	17	0.326923
C1orf201	1	52	14	0.269231
RESP18	1	52	20	0.384615
SLC5A8	1	52	18	0.346154
CAMK2G	1	52	17	0.326923
MPP1	1	52	16	0.307692
LOC285735	1	52	17	0.326923
RAD51AP2	1	52	17	0.326923
THEG	1	52	19	0.365385
OAT	1	52	18	0.346154
GNAQ	1	52	19	0.365385
MYT1L	2	41	18	0.439024
SULT4A1	2	41	20	0.487805
HPRT1	2	41	19	0.463415
MOAP1	2	41	20	0.487805
ATL1	2	41	17	0.414634
TMEM130	2	41	18	0.439024
A2BP1	2	41	19	0.463415
YWHAG	2	41	18	0.439024
MAGEE1	2	41	19	0.463415
PDE1B	2	41	20	0.487805
ATP1B1	2	41	18	0.439024
AAK1	2	41	18	0.439024
NPTN	2	41	17	0.414634
GLS	2	41	17	0.414634
GLT1D1	2	41	20	0.487805
TUBA4A	2	41	20	0.487805
MAPK9	2	41	18	0.439024
CYP4X1	2	41	20	0.487805
SNAP25	2	41	19	0.463415
NAPB	2	41	18	0.439024
ABCG4	2	41	21	0.512195
HTR5A	2	41	19	0.463415
GPRASP1	2	41	17	0.414634
LHX6	2	41	19	0.463415
KCNAB2	2	41	20	0.487805
SYT13	2	41	17	0.414634
SPINT2	2	41	20	0.487805
UCHL1	2	41	20	0.487805
KLC1	2	41	19	0.463415
RRN3P3	2	41	20	0.487805
PPP3CB	2	41	19	0.463415
GABARAPL1	2	41	19	0.463415
PTPN5	2	41	19	0.463415
RGS7	2	41	18	0.439024
GOT1	2	41	18	0.439024
SPRYD3	2	41	19	0.463415
PABPC1L2B	2	41	18	0.439024
ZNF204P	2	41	18	0.439024
BCL2L2	2	41	18	0.439024
LHFPL5	2	41	20	0.487805
STXBP1	2	41	21	0.512195
DNM1	2	41	21	0.512195
SNPH	2	41	21	0.512195
YWHAH	2	41	18	0.439024
NCDN	2	41	20	0.487805
CHRM1	2	41	21	0.512195
SCN2A	2	41	16	0.390244
MAP2K4	2	41	18	0.439024
GUCY1B3	2	41	19	0.463415
LOC100133669	2	41	19	0.463415
CNTNAP1	2	41	19	0.463415
PGBD5	2	41	18	0.439024
CA7	2	41	21	0.512195
CLSTN3	2	41	19	0.463415
TAGLN3	2	41	20	0.487805
LOC100189589	2	41	19	0.463415
KCNC2	2	41	19	0.463415
CNKSR2	2	41	16	0.390244
SLC12A5	2	41	20	0.487805
EFHA2	2	41	17	0.414634
RAB15	2	41	20	0.487805
CACNA1B	2	41	18	0.439024
AGBL4	2	41	17	0.414634
SLC6A7	2	41	19	0.463415
BEX5	2	41	19	0.463415
C1orf216	2	41	19	0.463415
VSNL1	2	41	19	0.463415
KALRN	2	41	19	0.463415
EFR3A	2	41	18	0.439024
TPRG1L	2	41	19	0.463415
DGKE	2	41	17	0.414634
SYNGR1	2	41	21	0.512195
NECAB1	2	41	17	0.414634
SYNPR	2	41	18	0.439024
PRMT8	2	41	18	0.439024
HCN1	2	41	17	0.414634
FADS6	2	41	22	0.536585
PPP3R1	2	41	19	0.463415
TBR1	2	41	19	0.463415
C2orf55	2	41	21	0.512195
NCRNA00087	2	41	22	0.536585
GLS2	2	41	20	0.487805
SCN2B	2	41	19	0.463415
AMPH	2	41	17	0.414634
PAK1	2	41	17	0.414634
PHYHIP	2	41	20	0.487805
KIAA0513	2	41	20	0.487805
PNMAL2	2	41	22	0.536585
CALM1	2	41	17	0.414634
R3HDM1	2	41	18	0.439024
CELF4	2	41	22	0.536585
SLC26A8	2	41	18	0.439024
KLC2	2	41	22	0.536585
SH2D5	2	41	20	0.487805
SPTB	2	41	19	0.463415
OPRL1	2	41	20	0.487805
EPHB6	2	41	21	0.512195
ANKRD56	2	41	19	0.463415
MDH1	2	41	18	0.439024
MAPRE3	2	41	19	0.463415
DLG3	2	41	18	0.439024
C9orf91	2	41	19	0.463415
SYNJ1	2	41	18	0.439024
EPHX4	2	41	19	0.463415
GRIN1	2	41	23	0.560976
UBE2QL1	2	41	21	0.512195
ATP6V0A1	2	41	21	0.512195
SLC7A4	2	41	20	0.487805
KCNT1	2	41	21	0.512195
APBA1	2	41	18	0.439024
PPM1H	2	41	16	0.390244
CHD5	2	41	22	0.536585
DNAJC5	2	41	22	0.536585
MAL2	2	41	18	0.439024
NGEF	2	41	21	0.512195
FBXO9	2	41	19	0.463415
MPPED1	2	41	21	0.512195
LPCAT4	2	41	22	0.536585
ADAM11	2	41	22	0.536585
NRIP3	2	41	18	0.439024
MFSD4	2	41	18	0.439024
CHN1	2	41	18	0.439024
PARK2	2	41	19	0.463415
RAB3A	2	41	23	0.560976
FRMPD4	2	41	17	0.414634
NDEL1	2	41	19	0.463415
DCAF6	2	41	17	0.414634
KIAA1324	2	41	17	0.414634
LOC286002	2	41	17	0.414634
AACS	2	41	21	0.512195
PPP2R2C	2	41	21	0.512195
EPB41L3	2	41	17	0.414634
ATXN7L3	2	41	22	0.536585
DIRAS2	2	41	18	0.439024
PPP3CA	2	41	18	0.439024
SYP	2	41	22	0.536585
ATP2B3	2	41	18	0.439024
DLGAP2	2	41	17	0.414634
CACNA1F	2	41	20	0.487805
STX1A	2	41	20	0.487805
ATP6V1H	2	41	20	0.487805
CAMKK1	2	41	20	0.487805
PTPRR	2	41	19	0.463415
PRRT2	2	41	21	0.512195
KCNJ3	2	41	17	0.414634
MYO15A	2	41	19	0.463415
KIAA1045	2	41	20	0.487805
MTUS2	2	41	18	0.439024
ARHGEF33	2	41	18	0.439024
ACCN1	2	41	20	0.487805
MAP2K1	2	41	19	0.463415
NPM2	2	41	22	0.536585
ENO2	2	41	18	0.439024
C9orf45	2	41	21	0.512195
NEFL	2	41	19	0.463415
DOCK3	2	41	18	0.439024
PPP1R3F	2	41	22	0.536585
NEUROD2	2	41	23	0.560976
LOC338758	2	41	19	0.463415
TSPYL1	2	41	17	0.414634
SLC6A17	2	41	19	0.463415
RHOF	2	41	21	0.512195
ANKRD34A	2	41	21	0.512195
SERPINI1	2	41	19	0.463415
ABLIM2	2	41	18	0.439024
CNNM1	2	41	19	0.463415
RLTPR	2	41	23	0.560976
HK1	2	41	18	0.439024
SSTR3	2	41	22	0.536585
N4BP3	2	41	20	0.487805
C14orf162	2	41	17	0.414634
PNMA3	2	41	20	0.487805
PRRG3	2	41	18	0.439024
HTR1E	2	41	19	0.463415
CACNG3	2	41	21	0.512195
FBXW7	2	41	17	0.414634
ACOT7	2	41	19	0.463415
CALM3	2	41	22	0.536585
IPCEF1	2	41	17	0.414634
UNC13A	2	41	17	0.414634
NUAK1	2	41	17	0.414634
WNT10B	2	41	22	0.536585
C1orf115	2	41	21	0.512195
PRKCB	2	41	19	0.463415
MEF2D	2	41	18	0.439024
RICH2	2	41	21	0.512195
NOS1AP	2	41	18	0.439024
PRRT3	2	41	24	0.585366
RHOV	2	41	21	0.512195
HLF	2	41	18	0.439024
PSD3	2	41	15	0.365854
SPTBN4	2	41	22	0.536585
IQSEC1	2	41	20	0.487805
PI4KA	2	41	19	0.463415
ZNF385B	2	41	18	0.439024
CAMKV	2	41	19	0.463415
CRYM	2	41	19	0.463415
KCNJ12	2	41	20	0.487805
TMEM155	2	41	19	0.463415
GABRA6	2	41	19	0.463415
CAMTA1	2	41	18	0.439024
CAMK2A	2	41	19	0.463415
SPIN2A	2	41	18	0.439024
SGTB	2	41	18	0.439024
DOC2A	2	41	23	0.560976
BSN	2	41	17	0.414634
PACSIN1	2	41	23	0.560976
GDA	2	41	17	0.414634
VAMP2	2	41	21	0.512195
MCHR2	2	41	17	0.414634
MGAT3	2	41	20	0.487805
LOC151009	2	41	19	0.463415
MAPK10	2	41	18	0.439024
MAPK8IP3	2	41	23	0.560976
MICAL2	2	41	19	0.463415
TOLLIP	2	41	23	0.560976
PRKAR1B	2	41	23	0.560976
SYT7	2	41	20	0.487805
STAT4	2	41	18	0.439024
FUT1	2	41	19	0.463415
RAB11FIP4	2	41	18	0.439024
CDKN2D	2	41	24	0.585366
CALHM1	2	41	21	0.512195
ATP2B2	2	41	20	0.487805
FBXO41	2	41	23	0.560976
KIAA0319	2	41	17	0.414634
EIF4E1B	2	41	18	0.439024
STX1B	2	41	24	0.585366
DNAJA4	2	41	18	0.439024
CACNA1I	2	41	20	0.487805
HPCAL4	2	41	20	0.487805
SDR16C5	2	41	20	0.487805
CACNB1	2	41	23	0.560976
NEDD4L	2	41	17	0.414634
PDZD7	2	41	20	0.487805
KCNV1	2	41	17	0.414634
GARNL3	2	41	19	0.463415
KLHL2	2	41	17	0.414634
WASF1	2	41	17	0.414634
LOC158696	2	41	23	0.560976
ADCY1	2	41	17	0.414634
PELI3	2	41	21	0.512195
CAMK2B	2	41	22	0.536585
EPB41L1	2	41	18	0.439024
ProSAPiP1	2	41	22	0.536585
CAMKK2	2	41	22	0.536585
RNF175	2	41	19	0.463415
KCNC4	2	41	22	0.536585
C15orf27	2	41	20	0.487805
FAIM2	2	41	20	0.487805
BASP1	2	41	20	0.487805
PRDM8	2	41	17	0.414634
RBP4	2	41	22	0.536585
PRKCZ	2	41	24	0.585366
CCKBR	2	41	22	0.536585
NEFM	2	41	20	0.487805
EEF1A2	2	41	25	0.609756
KCNMA1	2	41	17	0.414634
ACTR1B	2	41	20	0.487805
LOC285780	2	41	18	0.439024
C10orf35	2	41	19	0.463415
RAP1GAP2	2	41	21	0.512195
RIMS3	2	41	19	0.463415
PITPNM3	2	41	20	0.487805
HRNBP3	2	41	23	0.560976
HIPK4	2	41	20	0.487805
DTNB	2	41	20	0.487805
CACNG8	2	41	18	0.439024
LOC339524	2	41	20	0.487805
WBSCR17	2	41	18	0.439024
TTC7B	2	41	22	0.536585
CKMT1B	2	41	21	0.512195
CA11	2	41	23	0.560976
C22orf24	2	41	17	0.414634
ZER1	2	41	23	0.560976
ADPRHL1	2	41	18	0.439024
B3GNT4	2	41	20	0.487805
RIMS1	2	41	20	0.487805
ITPR1	2	41	17	0.414634
PDXP	2	41	23	0.560976
CALY	2	41	22	0.536585
MAP1A	2	41	18	0.439024
NEURL	2	41	24	0.585366
SYNGR3	2	41	24	0.585366
CPNE9	2	41	20	0.487805
CPLX2	2	41	20	0.487805
GNG3	2	41	20	0.487805
GREM2	2	41	18	0.439024
FLJ32063	2	41	19	0.463415
LYNX1	2	41	22	0.536585
UNC5A	2	41	20	0.487805
LOC91149	2	41	17	0.414634
NCRNA00086	2	41	23	0.560976
MAST3	2	41	21	0.512195
SYN2	2	41	19	0.463415
SLC30A3	2	41	18	0.439024
DCTN1	2	41	18	0.439024
C2CD2L	2	41	21	0.512195
ZNF831	2	41	18	0.439024
KCNC1	2	41	19	0.463415
LOC100192379	2	41	21	0.512195
RUSC1	2	41	21	0.512195
TUBA8	2	41	19	0.463415
FABP3	2	41	20	0.487805
ISLR2	2	41	21	0.512195
LRFN2	2	41	19	0.463415
ACTR3B	2	41	21	0.512195
EPB49	2	41	22	0.536585
PRRT1	2	41	25	0.609756
CBX7	2	41	17	0.414634
KCNQ3	2	41	18	0.439024
SLC22A9	2	41	18	0.439024
KIAA0748	2	41	20	0.487805
LARGE	2	41	20	0.487805
KIF1A	2	41	20	0.487805
ZBTB7A	2	41	22	0.536585
PPFIA3	2	41	26	0.634146
SLC17A7	2	41	21	0.512195
KCNJ4	2	41	24	0.585366
ATP1A3	2	41	21	0.512195
CDK5R1	2	41	19	0.463415
SNCB	2	41	22	0.536585
KIF17	2	41	20	0.487805
BCL11A	2	41	22	0.536585
KCNC3	2	41	20	0.487805
TCERG1L	2	41	21	0.512195
CBLN2	2	41	19	0.463415
RTN2	2	41	25	0.609756
DGCR5	2	41	20	0.487805
PLD3	2	41	19	0.463415
PRSS16	2	41	18	0.439024
DLEU7	2	41	18	0.439024
C1orf128	2	41	19	0.463415
2021-09-05	2	41	25	0.609756
MAPK8IP2	2	41	25	0.609756
SYN1	2	41	23	0.560976
ARHGDIG	2	41	24	0.585366
CYP46A1	2	41	23	0.560976
SLC25A22	2	41	24	0.585366
PPFIA4	2	41	19	0.463415
JAKMIP1	2	41	18	0.439024
VIPR1	2	41	20	0.487805
FKBP1B	2	41	21	0.512195
CABP1	2	41	22	0.536585
ITPKA	2	41	23	0.560976
VPS53	2	41	17	0.414634
NCS1	2	41	23	0.560976
LOC284578	2	41	19	0.463415
HECW1	2	41	17	0.414634
EMX1	2	41	20	0.487805
SLC45A4	2	41	19	0.463415
PAK6	2	41	24	0.585366
C10orf82	2	41	21	0.512195
TEF	2	41	20	0.487805
PPP1R13B	2	41	19	0.463415
KIAA0284	2	41	25	0.609756
SLC8A2	2	41	22	0.536585
CRHR1	2	41	19	0.463415
PIP5K1C	2	41	23	0.560976
DCLK3	2	41	18	0.439024
ACTR3C	2	41	19	0.463415
TACR2	2	41	19	0.463415
CACNB3	2	41	22	0.536585
MYPOP	2	41	24	0.585366
RTN4RL1	2	41	19	0.463415
CBFA2T3	2	41	25	0.609756
PNCK	2	41	21	0.512195
CIDEA	2	41	22	0.536585
FAM131A	2	41	23	0.560976
TRIM3	2	41	20	0.487805
ENSA	2	41	18	0.439024
DUSP8	2	41	23	0.560976
ABCG8	2	41	18	0.439024
SLC25A14	2	41	18	0.439024
C17orf107	2	41	20	0.487805
MYADML2	2	41	20	0.487805
PISD	2	41	19	0.463415
CMIP	2	41	23	0.560976
VSTM2L	2	41	23	0.560976
HPCA	2	41	20	0.487805
PDE2A	2	41	23	0.560976
FLJ35390	2	41	19	0.463415
DGKZ	2	41	26	0.634146
CPNE7	2	41	23	0.560976
CCK	2	41	21	0.512195
C6orf154	2	41	22	0.536585
BRSK1	2	41	24	0.585366
MATK	2	41	24	0.585366
DUSP3	2	41	18	0.439024
DIRAS1	2	41	20	0.487805
NRSN2	2	41	21	0.512195
PNMA6A	2	41	20	0.487805
CYP4Z1	2	41	19	0.463415
LRTM2	2	41	19	0.463415
SYT5	2	41	23	0.560976
RIMBP2	2	41	17	0.414634
KCNH3	2	41	26	0.634146
CRELD1	2	41	18	0.439024
CAMTA2	2	41	26	0.634146
LOC283070	2	41	20	0.487805
RELL2	2	41	21	0.512195
RUSC2	2	41	20	0.487805
THY1	2	41	21	0.512195
RAB26	2	41	22	0.536585
RHEBL1	2	41	18	0.439024
ADRBK1	2	41	23	0.560976
ATP13A2	2	41	25	0.609756
DLGAP3	2	41	25	0.609756
ABHD8	2	41	24	0.585366
PSD	2	41	25	0.609756
LMO4	2	41	19	0.463415
PRSS3	2	41	20	0.487805
CRHR2	2	41	20	0.487805
RAB37	2	41	17	0.414634
RS1	2	41	19	0.463415
ADAP1	2	41	20	0.487805
C16orf45	2	41	17	0.414634
UPF0639	2	41	18	0.439024
PNPLA5	2	41	19	0.463415
LOC283731	2	41	20	0.487805
LOC255167	2	41	19	0.463415
MNT	2	41	21	0.512195
ZCCHC12	2	41	18	0.439024
FAM174B	2	41	17	0.414634
HAPLN4	2	41	18	0.439024
NEUROD6	2	41	18	0.439024
RAPGEFL1	2	41	24	0.585366
DLG4	2	41	26	0.634146
SYT3	2	41	23	0.560976
C3orf49	2	41	19	0.463415
CBX6	2	41	21	0.512195
IQSEC3	2	41	21	0.512195
HPCAL1	2	41	22	0.536585
GNG13	2	41	18	0.439024
C4orf44	2	41	21	0.512195
GSK3A	2	41	22	0.536585
KLHL34	2	41	17	0.414634
SPTBN2	2	41	21	0.512195
GPR26	2	41	18	0.439024
NRGN	2	41	25	0.609756
GRM2	2	41	21	0.512195
PRKCG	2	41	23	0.560976
FBXL16	2	41	26	0.634146
RAB40C	2	41	23	0.560976
PGP	2	41	20	0.487805
CLEC2L	2	41	22	0.536585
EPB41L4B	2	41	16	0.390244
DBH	2	41	18	0.439024
ABCC12	2	41	19	0.463415
C7orf51	2	41	23	0.560976
ADCY5	2	41	17	0.414634
SSBP3	2	41	19	0.463415
CELF5	2	41	23	0.560976
NISCH	2	41	22	0.536585
TRPV6	2	41	18	0.439024
RFPL2	2	41	19	0.463415
KCNN1	2	41	25	0.609756
BEGAIN	2	41	25	0.609756
SCAMP5	2	41	18	0.439024
IDS	2	41	19	0.463415
SSTR4	2	41	20	0.487805
CREB3L3	2	41	20	0.487805
C19orf12	2	41	19	0.463415
CDK5R2	2	41	25	0.609756
ST6GALNAC6	2	41	24	0.585366
OR2W3	2	41	20	0.487805
FAM189A1	2	41	22	0.536585
OLFM1	2	41	20	0.487805
CCDC92	2	41	21	0.512195
SOHLH1	2	41	21	0.512195
SVOP	2	41	19	0.463415
WSB2	2	41	19	0.463415
RNF11	2	41	19	0.463415
INPP5J	2	41	20	0.487805
RUNDC3A	2	41	21	0.512195
TMEM191A	2	41	22	0.536585
DDN	2	41	23	0.560976
ICAM5	2	41	22	0.536585
SH3GLB2	2	41	18	0.439024
MAP3K10	2	41	25	0.609756
RAP1GAP	2	41	20	0.487805
KIFC2	2	41	24	0.585366
STOML1	2	41	20	0.487805
LMTK3	2	41	23	0.560976
ANKRD24	2	41	22	0.536585
HAS1	2	41	19	0.463415
RTBDN	2	41	21	0.512195
TNFAIP8L1	2	41	18	0.439024
ABTB1	2	41	17	0.414634
EMID2	2	41	22	0.536585
MGAT5B	2	41	23	0.560976
CCDC64	2	41	22	0.536585
EXTL1	2	41	20	0.487805
LOC283267	2	41	16	0.390244
LOC338651	2	41	20	0.487805
TTBK1	2	41	22	0.536585
AP3B2	2	41	20	0.487805
CAMK2N1	2	41	21	0.512195
AP2M1	2	41	19	0.463415
JPH3	2	41	23	0.560976
RPH3A	2	41	21	0.512195
NICN1	2	41	19	0.463415
PIN1	2	41	20	0.487805
BAIAP2	2	41	21	0.512195
RANGAP1	2	41	18	0.439024
DGKQ	2	41	21	0.512195
C6orf106	2	41	19	0.463415
ENTPD6	2	41	20	0.487805
SYNPO	2	41	20	0.487805
SNCG	2	41	20	0.487805
?|728603	2	41	19	0.463415
SHANK3	2	41	25	0.609756
PANX2	2	41	23	0.560976
TMEM55B	2	41	17	0.414634
SLC45A1	2	41	22	0.536585
KCNK9	2	41	18	0.439024
NEFH	2	41	18	0.439024
SLC2A6	2	41	20	0.487805
BEX2	2	41	19	0.463415
PPEF1	2	41	19	0.463415
CFC1B	2	41	20	0.487805
FBXO44	2	41	18	0.439024
C19orf77	2	41	20	0.487805
RPRML	2	41	20	0.487805
ABR	2	41	19	0.463415
GJD4	2	41	18	0.439024
LIN7B	2	41	19	0.463415
RTN4R	2	41	23	0.560976
PNMA5	2	41	18	0.439024
GABRD	2	41	20	0.487805
NAGPA	2	41	18	0.439024
FBXL18	2	41	20	0.487805
SHANK1	2	41	24	0.585366
LOC340017	2	41	18	0.439024
STMN3	2	41	21	0.512195
BRSK2	2	41	21	0.512195
ULK1	2	41	21	0.512195
FAM153B	2	41	20	0.487805
CLEC4G	2	41	20	0.487805
NPBWR1	2	41	19	0.463415
JPH4	2	41	22	0.536585
OCA2	2	41	18	0.439024
BTBD6	2	41	18	0.439024
PITPNM1	2	41	20	0.487805
LY6H	2	41	20	0.487805
CHRM4	2	41	17	0.414634
KCTD1	2	41	17	0.414634
ABCB9	2	41	18	0.439024
RHOBTB2	2	41	18	0.439024
IQCJ	2	41	19	0.463415
PP14571	2	41	21	0.512195
PDE4C	2	41	19	0.463415
AP2A2	2	41	19	0.463415
ANKRD43	2	41	20	0.487805
CCDC64B	2	41	20	0.487805
HS3ST4	2	41	20	0.487805
EPHA10	2	41	19	0.463415
AGAP2	2	41	21	0.512195
CEND1	2	41	16	0.390244
CNGB1	2	41	19	0.463415
KLK5	2	41	21	0.512195
AP2A1	2	41	19	0.463415
SGK494	2	41	19	0.463415
LOC389493	2	41	18	0.439024
SPDEF	2	41	20	0.487805
CPLX1	2	41	20	0.487805
HABP4	2	41	18	0.439024
ADCYAP1	2	41	20	0.487805
LOC283404	2	41	19	0.463415
SPRN	2	41	20	0.487805
GPR6	2	41	19	0.463415
NPAS1	2	41	22	0.536585
C2CD4C	2	41	21	0.512195
CYP4A11	2	41	18	0.439024
VWA5B2	2	41	22	0.536585
KIF12	2	41	19	0.463415
RNF123	2	41	17	0.414634
PPP1R9B	2	41	22	0.536585
TMEM59L	2	41	18	0.439024
DHDH	2	41	19	0.463415
GPR150	2	41	19	0.463415
CASKIN1	2	41	23	0.560976
MAPK11	2	41	18	0.439024
C1QTNF4	2	41	20	0.487805
STK32C	2	41	19	0.463415
KNDC1	2	41	19	0.463415
TRIM17	2	41	21	0.512195
FAM116B	2	41	18	0.439024
UNC13C	2	41	17	0.414634
IGSF8	2	41	17	0.414634
TTC9B	2	41	18	0.439024
PLEKHM2	2	41	17	0.414634
LOC729991	2	41	17	0.414634
NPHS1	2	41	20	0.487805
FAM153A	2	41	19	0.463415
AGAP3	2	41	19	0.463415
TRIM72	2	41	21	0.512195
LIMK1	2	41	19	0.463415
HTR6	2	41	17	0.414634
PWWP2B	2	41	19	0.463415
MBOAT7	2	41	18	0.439024
MTA3	2	41	18	0.439024
FAM163A	2	41	20	0.487805
RAPGEF4	2	41	18	0.439024
FRS3	2	41	18	0.439024
FBXL19	2	41	19	0.463415
SYNGAP1	2	41	20	0.487805
TRIM54	2	41	18	0.439024
LOC285696	2	41	19	0.463415
MGC23284	2	41	18	0.439024
CTXN1	2	41	19	0.463415
ANKRD30B	2	41	19	0.463415
C9orf172	2	41	19	0.463415
SLC25A23	2	41	19	0.463415
NECAB3	2	41	17	0.414634
ATP6V0C	2	41	17	0.414634
TRIM46	2	41	16	0.390244
PALM	2	41	18	0.439024
AMPD2	2	41	18	0.439024
BZRAP1	2	41	20	0.487805
MAP1S	2	41	18	0.439024
TUBG2	2	41	18	0.439024
PRTN3	2	41	18	0.439024
HEATR7A	2	41	21	0.512195
BAP1	2	41	16	0.390244
REXO1	2	41	20	0.487805
BTBD9	2	41	17	0.414634
PLEKHG5	2	41	19	0.463415
RGS14	2	41	20	0.487805
CRTC1	2	41	22	0.536585
YJEFN3	2	41	20	0.487805
TMEM151B	2	41	18	0.439024
MRPL53	3	111	26	0.234234
DPM3	3	111	26	0.234234
NDUFB10	3	111	26	0.234234
ZMAT5	3	111	26	0.234234
CUTA	3	111	25	0.225225
LSMD1	3	111	26	0.234234
NDUFA13	3	111	26	0.234234
FAM96B	3	111	26	0.234234
CHCHD5	3	111	25	0.225225
FKBP2	3	111	26	0.234234
EDF1	3	111	26	0.234234
INO80E	3	111	26	0.234234
C11orf83	3	111	26	0.234234
NDUFB7	3	111	26	0.234234
ASPSCR1	3	111	25	0.225225
ATP5D	3	111	26	0.234234
THAP7	3	111	25	0.225225
ELOF1	3	111	25	0.225225
BRMS1	3	111	26	0.234234
MRPL28	3	111	25	0.225225
NHP2	3	111	26	0.234234
COX8A	3	111	25	0.225225
DCI	3	111	26	0.234234
NDUFAB1	3	111	23	0.207207
GADD45GIP1	3	111	26	0.234234
NDUFA11	3	111	26	0.234234
C16orf13	3	111	24	0.216216
COX4I1	3	111	24	0.216216
TIMM8B	3	111	25	0.225225
C19orf70	3	111	25	0.225225
PRDX5	3	111	25	0.225225
MRPL16	3	111	26	0.234234
SAT2	3	111	26	0.234234
GABARAP	3	111	25	0.225225
ANAPC11	3	111	23	0.207207
RNASEK	3	111	26	0.234234
PSMD13	3	111	23	0.207207
RNF181	3	111	24	0.216216
MYL6B	3	111	22	0.198198
FAM128B	3	111	25	0.225225
MRPL24	3	111	25	0.225225
TOMM6	3	111	25	0.225225
PHKG2	3	111	26	0.234234
C11orf48	3	111	26	0.234234
TRPT1	3	111	26	0.234234
TIMM16	3	111	25	0.225225
KRTCAP2	3	111	25	0.225225
C19orf43	3	111	24	0.216216
CISD3	3	111	25	0.225225
NDUFB11	3	111	25	0.225225
CCS	3	111	26	0.234234
CCDC72	3	111	26	0.234234
TMEM11	3	111	23	0.207207
PSMB6	3	111	26	0.234234
TMEM208	3	111	26	0.234234
NDUFA2	3	111	26	0.234234
GSTP1	3	111	25	0.225225
CCDC12	3	111	26	0.234234
RANGRF	3	111	25	0.225225
DYNLRB1	3	111	22	0.198198
CSNK2B	3	111	24	0.216216
C17orf89	3	111	26	0.234234
ZNHIT1	3	111	25	0.225225
DGCR6L	3	111	24	0.216216
HRAS	3	111	23	0.207207
PSMB3	3	111	25	0.225225
MRPS34	3	111	26	0.234234
DRAP1	3	111	25	0.225225
C16orf42	3	111	26	0.234234
BCL7C	3	111	25	0.225225
NDUFV1	3	111	25	0.225225
ENDOG	3	111	26	0.234234
[truncated: 5,469 more rows]

## Sheet: Survival P - GP BP Enrichment
Supplementary Table 4. Biclusters and their associated KM statistics with top-5 GO:BP enritchments from the TCGA LGG analysis (high expression).
Bicluster No.	K-M Survival P-value (BH Corrected)	GO Term 1	Genes GO Term 1	GO Term 2	Genes GO Term 2	GO Term 3	Genes GO Term 3	GO Term 4	Genes GO Term 4	GO Term 5	Genes GO Term 5
Bicluster No.1	0.291897	chemical synaptic transmission (GO:0007268)	CHRM2;GABRB2;CHRM3;SNAP25;CHRM1;DOC2A;CHRM4;CPNE6;KCNC4;HTR2C;DBH;HTR2A;CDH8;GRM1;GRM3;GRM2;HTR6;GRM4;GRM7;KIF5A;BSN;DLGAP2;SCN1B;CHRNB2;UNC13C;UNC13A;NPY5R;TACR2;NPY1R;OPRM1;HTR3B;GABRG3;SYN2;SSTR3;GABRG2;SYN1;SSTR4;CACNB1;CACNB2;CORT;CACNB3;CACNB4;KCNQ3;AMPH;PAFAH1B1;NAPB;CHRNA2;KCNA1;CACNA1B;OPRL1;AKAP5;CPLX1;GRIN2A;PROKR2;NPBWR1;NPBWR2;KCNN1;SLC17A6;SLC17A7;NPTX1;GABRD;DRD5;GABRA2;SYT5;GABRA1…	anterograde trans-synaptic signaling (GO:0098916)	GABRB2;SNAP25;DOC2A;CPNE6;KCNC4;HTR2C;DBH;HTR2A;GRM1;GRM3;GRM2;HTR6;GRM4;GRM7;KIF5A;BSN;SCN1B;CHRNB2;UNC13C;NPY5R;TACR2;NPY1R;OPRM1;HTR3B;GABRG3;SYN2;SSTR3;GABRG2;SYN1;SSTR4;CACNB1;CACNB2;CORT;CACNB3;CACNB4;KCNQ3;AMPH;PAFAH1B1;CHRNA2;KCNA1;CACNA1B;OPRL1;AKAP5;CPLX1;GRIN2A;PROKR2;NPBWR1;NPBWR2;KCNN1;NPTX1;GABRD;DRD5;GABRA2;SYT5;GABRA1;SLC12A5;HOMER1;GABRA6;SYT1;HTR1E;GABRA5;HTR1F;GABRA4;GAD2;HTR1B…	regulation of cation channel activity (GO:2001257)	HPCA;JPH1;JPH4;CACNG8;JPH3;PTK2B;CACNG3;MEF2C;HOMER1;ANK2;OPRM1;ANK3;MAPK8IP2;CACNB1;CACNB2;CACNB3;CACNB4;KCNS1;KCNS2;DLG4;FKBP1B;CALM1;SHANK3;VAMP2;SHANK1	regulation of calcium ion-dependent exocytosis (GO:0017158)	SYT5;SYT4;SYT3;DOC2A;SYT1;C2CD4C;SYT13;SYTL5;SYN1;SYT7;SCAMP5;RIMS2;RPH3A;RIMS1;CACNA1I;PREPL;RIMS3;TRPV6;SYT12;STX1A	ion transport (GO:0006811)	GABRB2;RYR2;PKD2L1;SLC8A2;PANX2;ATP6V1E1;CHRNB2;ATP6V1G2;SLC32A1;HTR3B;ATP1B1;GABRG3;GABRG2;ANO3;SLC5A8;SLC9A6;ATP6V1B2;CNGB3;VDAC1;ATP6V0D1;CNGB1;ATP6V1A;CHRNA2;NEDD4L;ATP1A3;ATP1A1;SLC9A1;CALHM1;SLC17A6;ATP6V1H;SLC17A7;GABRD;ATP6V1D;SLC25A22;ATP6V1C1;ATP6V0A1;GABRA2;GABRA1;SLC12A5;GABRA6;GABRA5;GABRA4;ATP2B3;ATP2B2;ATP2B1;ATP4A;CLCN4;GLRB;FKBP1B;SLC26A8;ATP13A2
Bicluster No.2	0.0576814	chemical synaptic transmission (GO:0007268)	NAPB;SNAP25;CHRM1;DOC2A;CHRM4;KCNC4;CACNA1B;OPRL1;DBH;CPLX1;GRM2;HTR6;NPBWR1;KCNN1;SLC17A7;BSN;DLGAP2;GABRD;SYT5;UNC13C;UNC13A;SLC12A5;GABRA6;HTR1E;TACR2;HTR5A;SYN2;SSTR3;SYN1;SSTR4;CACNB1;CACNB3;DLG3;DLG4;KCNQ3;RIMBP2;APBA1;AMPH;SCN2B	anterograde trans-synaptic signaling (GO:0098916)	SNAP25;DOC2A;KCNC4;CACNA1B;OPRL1;DBH;CPLX1;GRM2;HTR6;NPBWR1;KCNN1;BSN;GABRD;SYT5;UNC13C;SLC12A5;GABRA6;HTR1E;TACR2;HTR5A;SYN2;SSTR3;SYN1;SSTR4;CACNB1;CACNB3;DLG3;DLG4;KCNQ3;APBA1;AMPH;SCN2B	regulation of calcium ion-dependent exocytosis (GO:0017158)	SYT5;SYT3;DOC2A;C2CD4C;SYT13;SYN1;SYT7;SCAMP5;RPH3A;RIMS1;CACNA1I;RIMS3;TRPV6;STX1A	positive regulation of synaptic transmission (GO:0050806)	RGS14;CLSTN3;PRKCZ;SLC8A2;RIMS1;STX1B;CACNG8;RIMS3;DLG4;NPTN;SHANK3;CACNG3;VAMP2;SHANK1	regulation of cation channel activity (GO:2001257)	HPCA;MAPK8IP2;JPH4;CACNB1;CACNB3;CACNG8;JPH3;DLG4;FKBP1B;CALM1;SHANK3;CACNG3;VAMP2;SHANK1
Bicluster No.3	0.442093	mitochondrial translational elongation (GO:0070125)	MRPS11;MRPS34;MRPL38;MRPL16;MRPL14;MRPL12;MRPL33;MRPL55;MRPL11;MRPL20;MRPL2;MRPL40;CHCHD1;GADD45GIP1;MRPS26;MRPS24;MRPL27;MRPS21;MRPL28;MRPL23;MRPL24;MRPL43;MRPL21;TUFM;MRPL52;MRPL53;MRPS9;AURKAIP1	respiratory electron transport chain (GO:0022904)	NDUFA13;NDUFB7;NDUFA11;NDUFB10;NDUFB11;COX4I1;NDUFB1;UQCR11;ETFB;UQCR10;COX6A1;COX5B;NDUFV3;NDUFV2;NDUFV1;COX8A;NDUFA7;NDUFA2;NDUFA1;NDUFC2;NDUFC1;COX6C;NDUFS8;NDUFS7;NDUFS6;UQCRQ;NDUFAB1;UQCRC1	mitochondrial ATP synthesis coupled electron transport (GO:0042775)	NDUFA13;NDUFB7;NDUFA11;NDUFB10;NDUFB11;COX4I1;NDUFB1;UQCR11;UQCR10;COX6A1;COX5B;NDUFV3;NDUFV2;NDUFV1;COX8A;NDUFA7;NDUFA2;NDUFA1;NDUFC2;NDUFC1;COX6C;NDUFS8;NDUFS7;NDUFS6;UQCRQ;NDUFAB1;UQCRC1	translational termination (GO:0006415)	MRPS11;MRPS34;MRPL38;MRPL16;MRPL14;MRPL12;MRPL33;MRPL11;MRPL55;TRMT112;MRPL20;MRPL2;MRPL40;CHCHD1;GADD45GIP1;MRPS26;MRPS24;MRPL27;MRPS21;MRPL28;MRPL23;MRPL24;MRPL43;MRPL21;MRPL52;MRPL53;MRPS9;AURKAIP1	mitochondrial translation (GO:0032543)	MRPS11;MRPS34;MRPL16;MRPL38;MRPL14;MRPL12;MRPL11;MRPL33;MRPL55;MRPL20;MRPL2;MRPL40;CHCHD1;GADD45GIP1;MRPS26;NDUFA7;MRPS24;MRPL27;MRPL28;MRPS21;MRPL23;MRPL24;MRPL21;MRPL43;TUFM;MRPL52;MRPL53;MRPS9;AURKAIP1
Bicluster No.4	0.278651	chemical synaptic transmission (GO:0007268)	SYT5;NAPB;SNAP25;CHRM1;SLC12A5;DOC2A;GABRA6;KCNC4;TACR2;OPRL1;HTR5A;SYN2;CPLX1;SSTR3;SYN1;CACNB1;CACNB3;DLG3;CDK5;DLG4;KCNN1;SLC17A7;GABRD	anterograde trans-synaptic signaling (GO:0098916)	SYT5;SNAP25;SLC12A5;DOC2A;GABRA6;KCNC4;TACR2;OPRL1;HTR5A;SYN2;CPLX1;SSTR3;SYN1;CACNB1;CACNB3;DLG3;CDK5;DLG4;KCNN1;GABRD	regulation of neuronal synaptic plasticity (GO:0048168)	CAMK2B;SYNGR1;RAB3A;DLG4;SYP;PPFIA3;SLC8A2	positive regulation of synaptic transmission (GO:0050806)	STX1B;RGS14;CLSTN3;DLG4;CLSTN1;NPTN;PRKCZ;CACNG3;VAMP2;SLC8A2	regulation of calcium ion-dependent exocytosis (GO:0017158)	SCAMP5;SYT5;CACNA1I;SYT3;DOC2A;SYT13;SYN1;STX1A;SYT7
Bicluster No.5	0.442093	chemical synaptic transmission (GO:0007268)	GABRB2;NAPB;SNAP25;KCNA1;CACNA1B;AKAP5;CDH8;GRM3;GRIN2A;GRM7;DLGAP2;GABRA1;UNC13A;SYT1;HTR1E;GABRA4;OPRK1;HTR3B;HTR5A;GABRG2;CACNB4;DLG2;APBA1;AMPH;PAFAH1B1	anterograde trans-synaptic signaling (GO:0098916)	GABRB2;GABRA1;SNAP25;SYT1;HTR1E;KCNA1;GABRA4;CACNA1B;OPRK1;AKAP5;HTR3B;HTR5A;GABRG2;GRM3;GRIN2A;CACNB4;DLG2;GRM7;APBA1;AMPH;PAFAH1B1	ion transmembrane transport (GO:0034220)	ATP6V1A;GABRB2;RYR2;GABRA1;GABRA4;NEDD4L;ATP2B3;HTR3B;ATP2B1;ATP1B1;GABRG2;CLCN4;ATP6V1B2;ATP6V1H;ATP6V1E1;ATP6V1C1	vesicle-mediated transport (GO:0016192)	NSF;NAPB;SYT4;SNAP25;SYT1;ZFYVE9;DCTN1;MYO5A;SYT13;ADAP1;KALRN;DNM3;NECAP1;HOOK1;ATP6V1H;AMPH;KIF1A;GPRASP1;OSBPL1A;RAB6B;RAB11FIP4	ion transport (GO:0006811)	ATP6V1A;GABRB2;RYR2;GABRA1;GABRA4;NEDD4L;ATP2B3;HTR3B;ATP2B1;ATP1B1;GABRG2;CLCN4;SLC26A8;ATP6V1B2;ATP6V1H;ATP6V1E1;ATP6V1C1
Bicluster No.6	0.00141111	DNA metabolic process (GO:0006259)	TOP2A;DCLRE1B;MCM7;MCM8;HMGB2;MCM10;BRCA1;BRCA2;EXO1;CHEK1;TOPBP1;KPNA2;POLE;GEN1;WDHD1;HELLS;RFC3;RFC4;TOP3A;CDC25C;CDC25A;MSH6;DBF4;MSH2;FANCD2;TIMELESS;MCM3;MCM4;DNA2;MCM6;MCM2;PRIM2;DNMT1;PCNA;TYMS;RAD51AP1;POLD3;BRIP1;CDC45;RAD54L;CLSPN;XRCC2;GINS4;FANCA;CDC7;FANCC;CDC6;POLA2;RAD51;TDP1;UBE2T;POLE2;CDK2;CDK1;RAD18	mitotic cell cycle phase transition (GO:0044772)	PRIM2;MCM7;MCM8;MCM10;PKMYT1;FOXM1;AURKA;CCNB2;CCNB1;CDC45;HAUS8;CHEK2;RCC1;NEK2;POLE;PLK4;CDT1;CEP135;UBE2C;TUBB;CEP152;PLK1;CDC7;CDC6;CDC25C;MASTL;CDC25A;HAUS1;CCNA2;POLA2;MELK;DBF4;POLE2;CDK2;TACC3;CDK1;MCM3;MCM4;MCM6;CDKN3;MCM2	DNA repair (GO:0006281)	DCLRE1B;PCNA;CDCA5;HMGB2;BRCA1;BRCA2;RAD51AP1;POLD3;BRIP1;EME1;EXO1;CHEK2;CHEK1;USP1;RAD54L;TOPBP1;POLE;FANCI;WDHD1;RFC3;RFC4;XRCC2;TOP3A;FANCA;FANCC;MND1;FANCB;MSH6;NEIL3;RAD51;MSH2;FANCD2;TDP1;RFWD3;UBE2T;POLE2;TIMELESS;CDK1;DNA2;TRIP13;RAD18	DNA replication (GO:0006260)	MCM7;MCM8;MCM10;BRCA1;BRIP1;CDC45;EXO1;CHEK1;CLSPN;TOPBP1;POLE;WDHD1;RFC3;RFC4;TOP3A;CDC7;CDC6;CDC25C;CDC25A;POLA2;DBF4;POLE2;CDK2;TIMELESS;CDK1;MCM3;MCM4;DNA2;MCM6;MCM2	mitotic sister chromatid segregation (GO:0000070)	SPAG5;CDCA5;PLK1;KIF14;NCAPG;CDCA8;KIF23;SMC4;NCAPH;ZWINT;NDC80;SMC2;CENPE;DSN1;CCNB1;KIF18A;KIF18B;ESPL1;KIFC1;PRC1;NUSAP1;KIF2C;NCAPD2;DLGAP5
Bicluster No.7	0.271868	chemical synaptic transmission (GO:0007268)	SYT5;NAPB;CHRM1;DOC2A;GABRA5;GABRA4;CPNE6;KCNC4;TACR2;OPRK1;AKAP5;SYN2;SYN1;GRM1;SSTR4;CACNB3;DLG3;DLG4;SST;RIMBP2;SLC17A7;APBA1;AMPH;NPTX1	anterograde trans-synaptic signaling (GO:0098916)	SYT5;DOC2A;GABRA5;GABRA4;CPNE6;KCNC4;TACR2;OPRK1;AKAP5;SYN2;SYN1;GRM1;SSTR4;CACNB3;DLG3;DLG4;SST;APBA1;AMPH;NPTX1	long-term synaptic potentiation (GO:0060291)	RGS14;PLK2;NPTN;PRKCZ;VAMP2;SLC8A2;SHANK1	positive regulation of synaptic transmission (GO:0050806)	RGS14;DLG4;PLK2;CLSTN1;NPTN;PRKCZ;CACNG3;VAMP2;SLC8A2;SHANK1	regulation of cation channel activity (GO:2001257)	CACNB3;DLG4;HPCA;FKBP1B;MAPK8IP2;CALM1;JPH1;CACNG3;VAMP2;SHANK1
Bicluster No.8	0.146157	regulation of neuronal synaptic plasticity (GO:0048168)	CAMK2B;SYNGR1;RAB3A;CAMK2A;SYP;PPFIA3	regulation of synaptic vesicle exocytosis (GO:2000300)	NAPB;STX1B;RAB3A;RIMS3;STXBP1	regulation of short-term neuronal synaptic plasticity (GO:0048172)	SYNGR1;RAB3A;SYP;PPFIA3	regulation of neurotransmitter secretion (GO:0046928)	STX1B;MEF2C;PNKD;RIMS3;CAMK2A	intermediate filament bundle assembly (GO:0045110)	NEFL;NEFM;NEFH
Bicluster No.9	3.27029e-06	cilium movement (GO:0003341)	SPAG17;CCDC39;RSPH4A;DNAH11;DNAH5;LRRC6;DNAH9;WDR78;WDR66;TEKT1;ARMC4;ROPN1L;SPA17;CCDC151;DNAI1;CCDC40	cilium assembly (GO:0060271)	TTC26;LRGUK;CETN2;DNAH5;DNAH6;LRRC6;RPGR;TMEM67;TEKT1;NPHP1;CCDC39;RSPH4A;CCDC13;CCDC113;RFX2;DCDC2;FOXJ1;TMEM231;RSPH1;TTC30B;TTC30A;DYNLRB2;CCDC65;ZMYND10;CCDC40	axonemal dynein complex assembly (GO:0070286)	CCDC39;DNAH5;ARMC4;SPAG1;LRRC6;CCDC65;ZMYND10;DNAI1;CCDC151;DNALI1;CCDC40	axoneme assembly (GO:0035082)	CCDC39;SPAG17;RSPH4A;LRGUK;RSPH1;SPAG1;CCDC65;CCDC40	cilium organization (GO:0044782)	TTC26;DNAH5;CCDC113;DNAH6;RFX2;DCDC2;FOXJ1;TMEM231;RPGR;TTC30B;TMEM67;TEKT1;TTC30A;CCDC65;MNS1
Bicluster No.10	0.45721	chemical synaptic transmission (GO:0007268)	GABRB2;NAPB;GABRA1;SNAP25;HOMER1;SYT1;GABRA4;CACNA1B;OPRK1;AKAP5;SYN2;CDH8;GRIN2A;CACNB4;DLG3;GRM7;APBA1;NPTX1;DLGAP2;PAFAH1B1	anterograde trans-synaptic signaling (GO:0098916)	GABRB2;GABRA1;SNAP25;HOMER1;SYT1;GABRA4;CACNA1B;OPRK1;AKAP5;SYN2;GRIN2A;CACNB4;DLG3;GRM7;APBA1;NPTX1;PAFAH1B1	synaptic transmission, GABAergic (GO:0051932)	GABRB2;GABRA1;GABRA4	neuron projection extension (GO:1990138)	NELL2;PPP3CB;SLC9A6;SH3GL2	synaptic vesicle endocytosis (GO:0048488)	SYT1;SYNJ1;DNAJC6;SNCA
Bicluster No.11	0.643706	myelination (GO:0042552)	PLLP;PLP1;MAL;MBP;KLK6	amyloid precursor protein metabolic process (GO:0042982)	PSEN1;LDLRAP1;KLK6	membrane protein ectodomain proteolysis (GO:0006509)	BACE1;PRKCQ;PSEN1	membrane raft polarization (GO:0001766)	PLLP;MAL	membrane raft distribution (GO:0031580)	PLLP;MAL
Bicluster No.12	0.171972	RNA splicing, via transesterification reactions with bulged adenosine as nucleophile (GO:0000377)	LSM7;SNRPD2;BUD31;SNRPG;POLR2E;RALY;SNRPC;POLR2I;LSM4;SNRPA;LSM2	mRNA splicing, via spliceosome (GO:0000398)	LSM7;SNRPD2;BUD31;SNRPG;POLR2E;RALY;SNRPC;POLR2I;LSM4;SNRPA;LSM2	mRNA processing (GO:0006397)	LSM7;SNRPD2;BUD31;SNRPG;POLR2E;RALY;SNRPC;POLR2I;LSM4;SNRPA;LSM2	mitochondrial electron transport, NADH to ubiquinone (GO:0006120)	NDUFA13;NDUFB7;NDUFA11;NDUFS7;NDUFB2	mitochondrial ATP synthesis coupled electron transport (GO:0042775)	NDUFA13;NDUFB7;NDUFA11;NDUFS7;NDUFB2;UQCR11
Bicluster No.13	0.583377	mitochondrial translational elongation (GO:0070125)	MRPS26;MRPS24;MRPS11;MRPS34;MRPL38;MRPL16;MRPL27;MRPS21;MRPL28;MRPL14;MRPL12;MRPL23;MRPL24;MRPL11;MRPL53;MRPL9	mitochondrial translational termination (GO:0070126)	MRPS26;MRPS24;MRPS11;MRPS34;MRPL38;MRPL16;MRPL27;MRPS21;MRPL28;MRPL14;MRPL12;MRPL23;MRPL24;MRPL11;MRPL53;MRPL9	translational termination (GO:0006415)	MRPS26;MRPS24;MRPS11;MRPS34;MRPL38;MRPL16;MRPL27;MRPS21;MRPL28;MRPL14;MRPL12;MRPL23;MRPL24;MRPL11;MRPL53;MRPL9	translational elongation (GO:0006414)	MRPS26;MRPS24;MRPS11;MRPS34;MRPL16;MRPL27;MRPL38;MRPL28;MRPS21;MRPL14;MRPL12;MRPL23;MRPL24;MRPL11;MRPL53;MRPL9	mitochondrial translation (GO:0032543)	MRPS26;MRPS24;MRPS11;MRPS34;MRPL16;MRPL27;MRPL38;MRPL28;MRPS21;MRPL14;MRPL12;MRPL23;MRPL24;MRPL11;MRPL53;MRPL9
Bicluster No.14	0.0309174	neutrophil activation involved in immune response (GO:0002283)	ARHGAP9;SIGLEC9;SERPINA1;ITGB2;PTAFR;FPR1;ITGAL;SLC2A5;CTSS;C3;ALOX5;C3AR1;NCKAP1L;CD14;CD33;CTSC;LAIR1;CD53;ATP8B4;FCER1G;SYK;NFAM1;CYBB;TNFRSF1B;VAMP8;DOK3;PTPRC;BIN2;PTPN6;MNDA;DOCK2;TLR2	neutrophil degranulation (GO:0043312)	ARHGAP9;SIGLEC9;SERPINA1;ITGB2;PTAFR;FPR1;ITGAL;SLC2A5;CTSS;C3;ALOX5;C3AR1;NCKAP1L;CD14;CD33;CTSC;LAIR1;CD53;ATP8B4;FCER1G;NFAM1;CYBB;TNFRSF1B;VAMP8;DOK3;PTPRC;BIN2;PTPN6;MNDA;DOCK2;TLR2	neutrophil mediated immunity (GO:0002446)	ARHGAP9;SIGLEC9;SERPINA1;ITGB2;PTAFR;FPR1;ITGAL;SLC2A5;CTSS;C3;ALOX5;C3AR1;NCKAP1L;CD14;CD33;CTSC;LAIR1;CD53;ATP8B4;FCER1G;NFAM1;CYBB;TNFRSF1B;VAMP8;DOK3;PTPRC;BIN2;PTPN6;MNDA;DOCK2;TLR2	inflammatory response (GO:0006954)	LYN;SYK;NFAM1;ITGB2;FPR1;CYBB;PIK3CD;NLRC4;AOAH;ITGAL;TNFRSF1B;AIF1;ADORA3;C3AR1;TLR8	toll-like receptor signaling pathway (GO:0002224)	TLR1;ITGB2;BTK;TLR8;TLR7;TLR6;CD14;PIK3AP1;CTSS;TLR2
Bicluster No.15	0.0951684	positive regulation of dendrite extension (GO:1903861)	CPNE9;RIMS1;SYT3;SYT1	regulation of dendrite extension (GO:1903859)	CPNE9;RIMS1;SYT3;SYT1	regulation of chaperone-mediated autophagy (GO:1904714)	EEF1A2;ATP13A2;SNCA	regulation of secretion by cell (GO:1903530)	RIMS1;MEF2C;RAB3A;SYT1;RAB26	synaptic vesicle recycling (GO:0036465)	RAB3A;SYT1;PIP5K1C;SNCA
Bicluster No.16	0.953391	mitochondrial translational elongation (GO:0070125)	MRPL52;MRPL53;MRPS11;MRPS34;MRPL38;MRPL28;MRPL14;MRPL12;CHCHD1	mitochondrial translational termination (GO:0070126)	MRPL52;MRPL53;MRPS11;MRPS34;MRPL38;MRPL28;MRPL14;MRPL12;CHCHD1	translational termination (GO:0006415)	MRPL52;MRPL53;MRPS11;MRPS34;MRPL38;MRPL28;MRPL14;MRPL12;CHCHD1	translational elongation (GO:0006414)	MRPL52;MRPL53;MRPS11;MRPS34;MRPL38;MRPL28;MRPL14;MRPL12;CHCHD1	mitochondrial translation (GO:0032543)	MRPL52;MRPL53;MRPS11;MRPS34;MRPL38;MRPL28;MRPL14;MRPL12;CHCHD1
Bicluster No.17	0.372809	translational termination (GO:0006415)	GADD45GIP1;TRMT112;MRPL53;MRPS9;MRPS21;MRPL14;MRPL9;MRPL12;MRPL55	mitochondrial translational elongation (GO:0070125)	GADD45GIP1;MRPL53;MRPS9;MRPS21;MRPL14;MRPL9;MRPL12;MRPL55	mitochondrial translational termination (GO:0070126)	GADD45GIP1;MRPL53;MRPS9;MRPS21;MRPL14;MRPL9;MRPL12;MRPL55	RNA splicing, via transesterification reactions with bulged adenosine as nucleophile (GO:0000377)	LSM7;SNRPD2;ZMAT5;SNRPG;SNRPA1;SNRPF;POLR2H;SNRPC;LSM4;SNRPA;LSM2	translational elongation (GO:0006414)	GADD45GIP1;MRPL53;MRPS9;MRPS21;MRPL14;MRPL9;MRPL12;MRPL55
Bicluster No.18	0.00184451	DNA metabolic process (GO:0006259)	FEN1;RFC4;PCNA;RNASEH2A;MCM10;CDC25A;FANCG;RECQL4;POLA2;CDC45;RAD51;FANCD2;UBE2T;TIMELESS;CDK1;RAD54L;TK1	mitotic cell cycle phase transition (GO:0044772)	CDT1;UBE2C;PLK1;MCM10;FOXM1;PKMYT1;CDC25A;CCNB1;POLA2;CDC45;HAUS8;CHEK2;CDK1;TACC3;CDKN3	DNA repair (GO:0006281)	FEN1;RFC4;PCNA;RNASEH2A;CDCA5;FANCG;RECQL4;RAD51;EME1;FANCD2;CHEK2;UBE2T;TIMELESS;CDK1;RAD54L;TRIP13	mitotic nuclear division (GO:0140014)	DSN1;SPAG5;UBE2C;CHEK2;PLK1;BIRC5;MYBL2;KIF11;ZWINT;NDC80	mitotic sister chromatid segregation (GO:0000070)	DSN1;CCNB1;SPAG5;CDCA5;PLK1;NCAPG;KIF2C;KIF22;ZWINT;NDC80
Bicluster No.19	0.252214	SRP-dependent cotranslational protein targeting to membrane (GO:0006614)	RPL30;RPL3;RPL32;RPL31;RPLP1;RPL34;RPL8;RPL10A;RPS15;RPS4X;RPS14;RPL7A;RPS17;RPL18A;RPS19;RPL36;RPL35;RPLP2;RPL38;RPL37;RPS11;RPS10;RPL39;RPS13;RPS9;RPS7;RPL23;RPS5;RPS6;RPL13A;RPL37A;RPL24;RPL27;RPL26;RPL29;RPL28;UBA52;RPL10;RPL12;RPL11;RPS15A;RPL14;RPS3;RPL13;RPS2;RPS27A;RPL18;RPL17;RPL19;RPL41;RPL35A;RPL23A;RPS29;RPL27A;RPS20;RPS21;RPS24	cotranslational protein targeting to membrane (GO:0006613)	RPL30;RPL3;RPL32;RPL31;RPLP1;RPL34;RPL8;RPL10A;RPS15;RPS4X;RPS14;RPL7A;RPS17;RPL18A;RPS19;RPL36;RPL35;RPLP2;RPL38;RPL37;RPS11;RPS10;RPL39;RPS13;RPS9;RPS7;RPL23;RPS5;RPS6;RPL13A;RPL37A;RPL24;RPL27;RPL26;RPL29;RPL28;UBA52;RPL10;RPL12;RPL11;RPS15A;RPL14;RPS3;RPL13;RPS2;RPS27A;RPL18;RPL17;RPL19;RPL41;RPL35A;RPL23A;RPS29;RPL27A;RPS20;RPS21;RPS24	protein targeting to ER (GO:0045047)	RPL30;RPL3;RPL32;RPL31;RPLP1;RPL34;RPL8;RPL10A;RPS15;RPS4X;RPS14;RPL7A;RPS17;RPL18A;RPS19;RPL36;RPL35;RPLP2;RPL38;RPL37;RPS11;RPS10;RPL39;RPS13;RPS9;RPS7;RPL23;RPS5;RPS6;RPL13A;RPL37A;RPL24;RPL27;RPL26;RPL29;RPL28;UBA52;RPL10;RPL12;RPL11;RPS15A;RPL14;RPS3;RPL13;RPS2;RPS27A;RPL18;RPL17;RPL19;RPL41;RPL35A;RPL23A;RPS29;RPL27A;RPS20;RPS21;RPS24	viral gene expression (GO:0019080)	RPL30;RPL3;RPL32;RPL31;RPLP1;RPL34;RPL8;RPL10A;RPS15;RPS4X;RPS14;RPL7A;RPS17;RPL18A;RPS19;RPL36;RPL35;RPLP2;RPL38;RPL37;RPS11;RPS10;RPL39;RPS13;RPS9;RPS7;RPL23;RPS5;RPS6;RPL13A;RPL37A;RPL24;RPL27;RPL26;RPL29;RPL28;UBA52;RPL10;RPL12;RPL11;RPS15A;RPL14;RPS3;RPL13;RPS2;RPS27A;RPL18;RPL17;RPL19;RPL41;RPL35A;RPL23A;RPS29;RPL27A;RPS20;RPS21;RPS24	nuclear-transcribed mRNA catabolic process, nonsense-mediated decay (GO:0000184)	RPL30;RPL3;RPL32;RPL31;RPLP1;RPL34;RPL8;RPL10A;RPS15;RPS4X;RPS14;RPL7A;RPS17;RPL18A;RPS19;RPL36;RPL35;RPLP2;RPL38;RPL37;RPS11;RPS10;RPL39;RPS13;RPS9;RPS7;RPL23;RPS5;RPS6;RPL13A;RPL37A;RPL24;RPL27;RPL26;RPL29;RPL28;UBA52;RPL10;RPL12;RPL11;RPS15A;RPL14;RPS3;RPL13;RPS2;RPS27A;RPL18;RPL17;RPL19;RPL41;RPL35A;RPL23A;RPS29;RPL27A;RPS20;RPS21;RPS24
Bicluster No.20	0.00141111	mitotic nuclear division (GO:0140014)	TPX2;DSN1;ESPL1;KIFC1;UBE2C;PLK1;BIRC5;MYBL2;ZWINT;NDC80	mitotic sister chromatid segregation (GO:0000070)	DSN1;ESPL1;KIFC1;CDCA5;PLK1;NCAPG;KIF23;KIF2C;NDC80;ZWINT	DNA repair (GO:0006281)	RFC4;PCNA;RNASEH2A;CDCA5;MND1;RAD51AP1;RECQL4;NEIL3;RAD51;EME1;FANCD2;UBE2T;CHEK1;RAD54L	mitotic spindle organization (GO:0007052)	TPX2;KIFC1;NUF2;BIRC5;MYBL2;KIF23;WDR62;AURKB;NDC80	DNA metabolic process (GO:0006259)	RFC4;PCNA;RNASEH2A;CDC25C;CDC25A;RAD51AP1;RECQL4;CDC45;RAD51;FANCD2;UBE2T;CHEK1;RAD54L
Bicluster No.21	0.199595	neutrophil degranulation (GO:0043312)	ARHGAP9;GRN;CD300A;GMFG;RNASET2;ITGB2;STXBP2;CYBA;OSCAR;PYCARD;VAMP8;TYROBP;DOK3;ALOX5;LAIR1	neutrophil activation involved in immune response (GO:0002283)	ARHGAP9;GRN;CD300A;GMFG;RNASET2;ITGB2;STXBP2;CYBA;OSCAR;PYCARD;VAMP8;TYROBP;DOK3;ALOX5;LAIR1	neutrophil mediated immunity (GO:0002446)	ARHGAP9;GRN;CD300A;GMFG;RNASET2;ITGB2;STXBP2;CYBA;OSCAR;PYCARD;VAMP8;TYROBP;DOK3;ALOX5;LAIR1	regulation of immune response (GO:0050776)	TYROBP;RIPK3;CD300A;ITGB2;CD300C;HCST;LAIR1;OSCAR	regulation of adaptive immune response (GO:0002819)	SASH3;PYCARD;RIPK3
Bicluster No.22	0.336559	synaptic vesicle cycle (GO:0099504)	SLC32A1;SLC17A7;SYT7	neurotransmitter loading into synaptic vesicle (GO:0098700)	SLC32A1;SLC17A7	ATP hydrolysis coupled proton transport (GO:0015991)	ATP1A3;ATP6V1H	ATP hydrolysis coupled cation transmembrane transport (GO:0099132)	ATP1A3;ATP6V1H	regulation of regulated secretory pathway (GO:1903305)	SYT5;RAB15;SYT7
Bicluster No.23	0.0951684	regulation of neurotransmitter secretion (GO:0046928)	RIMS2;RIMS1;RIMS3;CAMK2A	calcium ion regulated exocytosis (GO:0017156)	RIMS2;RIMS1;RIMS3	regulation of synaptic vesicle cycle (GO:0098693)	RIMS2;RIMS1;RIMS3	modulation of chemical synaptic transmission (GO:0050804)	RIMS2;RIMS1;RIMS3;CAMK2A;BTBD9	regulation of synaptic vesicle transport (GO:1902803)	RIMS2;RIMS1;RIMS3
Bicluster No.24	0.179968	sodium ion export from cell (GO:0036376)	ATP1A3;ATP1B1;SLC9A1	sodium ion export (GO:0071436)	ATP1A3;ATP1B1;SLC9A1	cell communication by electrical coupling involved in cardiac conduction (GO:0086064)	ATP1A3;ATP1B1;PRKACA	cellular sodium ion homeostasis (GO:0006883)	ATP1A3;ATP1B1;SLC9A1	cellular monovalent inorganic cation homeostasis (GO:0030004)	ATP1A3;ATP1B1;SLC9A1
Bicluster No.25	0.544915	respiratory electron transport chain (GO:0022904)	COX8A;NDUFA13;NDUFB7;NDUFA11;NDUFB10;COX4I1;NDUFA1;NDUFB1;UQCR11;ETFB;UQCR10;COX6A1;NDUFS6;UQCRQ;NDUFAB1	mitochondrial ATP synthesis coupled electron transport (GO:0042775)	COX8A;NDUFA13;NDUFB7;NDUFA11;NDUFB10;COX4I1;NDUFA1;NDUFB1;UQCR11;UQCR10;COX6A1;NDUFS6;UQCRQ;NDUFAB1	mitochondrial respiratory chain complex assembly (GO:0033108)	CHCHD5;NDUFA13;SURF1;NDUFB7;NDUFA11;NDUFB10;NDUFS6;NDUFAB1;NDUFA1;NDUFB1;UQCR10	mitochondrial electron transport, NADH to ubiquinone (GO:0006120)	NDUFA13;NDUFB7;NDUFB10;NDUFA11;NDUFS6;NDUFAB1;NDUFA1;NDUFB1	NADH dehydrogenase complex assembly (GO:0010257)	NDUFA13;NDUFB7;NDUFA11;NDUFB10;NDUFS6;NDUFAB1;NDUFA1;NDUFB1
Bicluster No.26	0.0158126	T cell activation (GO:0042110)	CD2;ZAP70;CD8B;LCK;CD8A;CD7;CD3G;CD3E;SLA2;CD3D;GPR18	regulation of immune response (GO:0050776)	ZNF683;CD96;KLRB1;SH2D1A;CD3G;CD3E;SLA2;CD3D;RNF135;CD40LG;CD8B;CD8A;SLAMF6;CD247	T cell receptor signaling pathway (GO:0050852)	ZAP70;LCK;TRAT1;GRAP2;CD3G;CD247;CD3E;CD3D;SKAP1	positive regulation of T cell activation (GO:0050870)	ZAP70;CD40LG;LCK;CCL5;SIRPG;CD3E;CCR2	enzyme linked receptor protein signaling pathway (GO:0007167)	ZAP70;CD8B;LCK;CD8A;GRAP2;CD7;CD3E;SLA2
Bicluster No.27	0.252214	intermediate filament bundle assembly (GO:0045110)	NEFL;NEFM	generation of neurons (GO:0048699)	CEND1;PIN1;ATP2B2;CCK	organelle membrane fusion (GO:0090174)	SNAP25;DOC2A;STX1A	regulation of peptide hormone secretion (GO:0090276)	SNAP25;KCNC2;STX1A	vesicle fusion (GO:0006906)	SNAP25;DOC2A;STX1A
Bicluster No.28	0.17324	chemical synaptic transmission (GO:0007268)	GABRB2;GABRA1;UNC13A;CACNB4;GABRA4;KCNQ3;HTR2A;DLGAP2;PAFAH1B1	synaptic transmission, GABAergic (GO:0051932)	GABRB2;GABRA1;GABRA4	anterograde trans-synaptic signaling (GO:0098916)	GABRB2;GABRA1;CACNB4;GABRA4;KCNQ3;HTR2A;PAFAH1B1	gamma-aminobutyric acid signaling pathway (GO:0007214)	GABRB2;GABRA1;GABRA4	regulation of exocytosis (GO:0017157)	RIMS2;STXBP5;STXBP5L
Bicluster No.29	0.270112	regulation of cation channel activity (GO:2001257)	JPH4;CACNB3;JPH3;DLG4;MAPK8IP2;SHANK3;VAMP2	calcium ion transport into cytosol (GO:0060402)	JPH4;CACNB3;JPH3	cytosolic calcium ion transport (GO:0060401)	JPH4;CACNB3;JPH3	regulation of calcium ion transmembrane transporter activity (GO:1901019)	JPH4;CACNB3;JPH3	dendrite morphogenesis (GO:0048813)	DLG4;MAPK8IP2;SHANK3
Bicluster No.30	0.643706	respiratory electron transport chain (GO:0022904)	COX8A;NDUFA13;NDUFB7;NDUFA11;NDUFB10;NDUFAB1;NDUFC2;ETFB;COX6C	mitochondrial ATP synthesis coupled electron transport (GO:0042775)	COX8A;NDUFA13;NDUFB7;NDUFA11;NDUFB10;NDUFAB1;NDUFC2;COX6C	mitochondrial electron transport, NADH to ubiquinone (GO:0006120)	NDUFA13;NDUFB7;NDUFB10;NDUFA11;NDUFAB1;NDUFC2	mitochondrial respiratory chain complex assembly (GO:0033108)	CHCHD5;NDUFA13;NDUFB7;NDUFA11;NDUFB10;NDUFAB1;NDUFC2	NADH dehydrogenase complex assembly (GO:0010257)	NDUFA13;NDUFB7;NDUFA11;NDUFB10;NDUFAB1;NDUFC2
Bicluster No.31	0.271868	translational elongation (GO:0006414)	EEFSEC;MRPL53;MRPL2;MRPS34;MRPL14	mitochondrial translational elongation (GO:0070125)	MRPL53;MRPL2;MRPS34;MRPL14	mitochondrial translational termination (GO:0070126)	MRPL53;MRPL2;MRPS34;MRPL14	translational termination (GO:0006415)	MRPL53;MRPL2;MRPS34;MRPL14	mitochondrial respiratory chain complex assembly (GO:0033108)	CHCHD5;NDUFB11;NDUFAB1;NDUFV1
Bicluster No.32	0.0461118	positive regulation of dendrite extension (GO:1903861)	CPNE9;RIMS1;SYT1	regulation of dendrite extension (GO:1903859)	CPNE9;RIMS1;SYT1	synaptic vesicle recycling (GO:0036465)	RAB3A;SYT1;SNCA	positive regulation of signaling (GO:0023056)	RIMS1;SYT1;SNCA	positive regulation of developmental growth (GO:0048639)	CPNE9;RIMS1;SYT1
Bicluster No.33	0.000408079	cellular response to type I interferon (GO:0071357)	RSAD2;STAT1;MX2;MX1;IFI6;ADAR;ISG15;IFI35;IFIT1;IFIT3;OASL;IFIT2;BST2;OAS1;OAS2;OAS3;IRF7	type I interferon signaling pathway (GO:0060337)	RSAD2;STAT1;MX2;MX1;IFI6;ADAR;ISG15;IFI35;IFIT1;IFIT3;OASL;IFIT2;BST2;OAS1;OAS2;OAS3;IRF7	negative regulation of viral life cycle (GO:1903901)	BST2;PLSCR1;RSAD2;OAS1;OAS2;OAS3;MX1;EIF2AK2;ISG15;IFIT1;TRIM21;OASL	regulation of viral genome replication (GO:0045069)	BST2;PLSCR1;RSAD2;OAS1;OAS2;OAS3;MX1;EIF2AK2;ADAR;ISG15;IFIT1;OASL	negative regulation of viral genome replication (GO:0045071)	BST2;PLSCR1;RSAD2;OAS1;OAS2;OAS3;MX1;EIF2AK2;ISG15;IFIT1;OASL
Bicluster No.34	0.814329	positive regulation of protein ubiquitination involved in ubiquitin-dependent protein catabolic process (GO:2000060)	PSMB6;PSMB7;PSMD4;PSMC3;CCDC22	regulation of cellular amino acid metabolic process (GO:0006521)	PSMB6;PSMB7;PSMD4;PSMC3	regulation of cellular amine metabolic process (GO:0033238)	PSMB6;PSMB7;PSMD4;PSMC3	stimulatory C-type lectin receptor signaling pathway (GO:0002223)	PSMB6;PSMB7;PSMD4;PSMC3;HRAS	innate immune response activating cell surface receptor signaling pathway (GO:0002220)	PSMB6;PSMB7;PSMD4;PSMC3;HRAS
Bicluster No.35	0.0199013	neutrophil activation involved in immune response (GO:0002283)	CD53;TYROBP;SYK;ITGB2;C3AR1;NCKAP1L;PTPN6;ITGAL;DOCK2;LAIR1;CD33	neutrophil degranulation (GO:0043312)	CD53;TYROBP;ITGB2;C3AR1;NCKAP1L;PTPN6;ITGAL;DOCK2;LAIR1;CD33	neutrophil mediated immunity (GO:0002446)	CD53;TYROBP;ITGB2;C3AR1;NCKAP1L;PTPN6;ITGAL;DOCK2;LAIR1;CD33	positive regulation of B cell differentiation (GO:0045579)	SYK;BTK;NCKAP1L	regulation of immune response (GO:0050776)	TYROBP;SYK;RIPK3;ITGB2;ITGAL;LAIR1;CD33
Bicluster No.36	0.975877	regulation of autophagosome assembly (GO:2000785)	PIP4K2A;TBC1D12	regulation of epithelial cell migration (GO:0010632)	DOCK5;ENPP2	phospholipid metabolic process (GO:0006644)	ENPP2;PIP4K2A	positive regulation of epithelial cell migration (GO:0010634)	DOCK5;ENPP2	regulation of glial cell differentiation (GO:0045685)	SLC45A3
Bicluster No.37	0.849068	respiratory electron transport chain (GO:0022904)	NDUFA13;NDUFB7;NDUFB10;NDUFA1;ETFB;COX6A1	mitochondrial respiratory chain complex assembly (GO:0033108)	CHCHD5;NDUFA13;SURF1;NDUFB7;NDUFB10;NDUFA1	mitochondrial ATP synthesis coupled electron transport (GO:0042775)	NDUFA13;NDUFB7;NDUFB10;NDUFA1;COX6A1	mitochondrial electron transport, NADH to ubiquinone (GO:0006120)	NDUFA13;NDUFB7;NDUFB10;NDUFA1	cellular respiration (GO:0045333)	CHCHD5;SURF1;ETFB;COX6A1
Bicluster No.38	0.171972	mitochondrial ATP synthesis coupled electron transport (GO:0042775)	NDUFA8;NDUFB8;COX4I1;NDUFAB1	respiratory electron transport chain (GO:0022904)	NDUFA8;NDUFB8;COX4I1;NDUFAB1	mitochondrial electron transport, NADH to ubiquinone (GO:0006120)	NDUFA8;NDUFB8;NDUFAB1	NADH dehydrogenase complex assembly (GO:0010257)	NDUFA8;NDUFB8;NDUFAB1	mitochondrial respiratory chain complex I biogenesis (GO:0097031)	NDUFA8;NDUFB8;NDUFAB1
Bicluster No.39	0.795014	mitochondrial ATP synthesis coupled electron transport (GO:0042775)	COX8A;NDUFA13;NDUFS8;NDUFB10;NDUFS6;NDUFB2;COX5B	respiratory electron transport chain (GO:0022904)	COX8A;NDUFA13;NDUFS8;NDUFB10;NDUFS6;NDUFB2;COX5B	mitochondrial respiratory chain complex assembly (GO:0033108)	CHCHD5;NDUFA13;SURF1;NDUFS8;NDUFB10;NDUFS6;NDUFB2	mitochondrial electron transport, NADH to ubiquinone (GO:0006120)	NDUFA13;NDUFS8;NDUFB10;NDUFS6;NDUFB2	mitochondrial respiratory chain complex I biogenesis (GO:0097031)	NDUFA13;NDUFS8;NDUFB10;NDUFS6;NDUFB2
Bicluster No.40	0.436192	regulation of symbiosis, encompassing mutualism through parasitism (GO:0043903)	CHMP2A;CHMP4B	exit from mitosis (GO:0010458)	CHMP2A;CHMP4B	positive regulation of peptidase activity (GO:0010952)	NDUFA13;DDRGK1	positive regulation of viral release from host cell (GO:1902188)	CHMP2A;CHMP4B	nuclear envelope reassembly (GO:0031468)	CHMP2A;CHMP4B
Bicluster No.41	0.436192	protein polyglutamylation (GO:0018095)	TTLL7;TTLL11	magnesium ion transport (GO:0015693)	NIPAL3;NIPA1	peptidyl-glutamic acid modification (GO:0018200)	TTLL7;TTLL11	sodium ion transport (GO:0006814)	SLC12A2;TRAPPC10	cation transport (GO:0006812)	SLC12A2;LRP2
Bicluster No.42	0.271868	mRNA splicing, via spliceosome (GO:0000398)	XAB2;PRMT7;WDR83;POLR2H	epithelial tube morphogenesis (GO:0060562)	MESP1;CSNK2B	ribonucleoprotein complex assembly (GO:0022618)	XAB2;PRMT7;RPL24	cytoplasmic translation (GO:0002181)	MRPL2;RPL24	rRNA metabolic process (GO:0016072)	TBL3;RPL24;PELP1
Bicluster No.43	0.194131	cotranslational protein targeting to membrane (GO:0006613)	RPL4;RPL3;RPL10;RPL12;RPL23;SSR2;RPS6;RPL6;RPS4X;RPL7A;RPS15A;RPS18;RPS29;RPS3;RPL37;RPL29;RPL17;RPS13;RPS24;RPL19;RPS23	SRP-dependent cotranslational protein targeting to membrane (GO:0006614)	RPL4;RPL3;RPL10;RPL12;RPL23;RPS6;RPL6;RPS4X;RPL7A;RPS15A;RPS18;RPS29;RPS3;RPL37;RPL29;RPL17;RPS13;RPS24;RPL19;RPS23	protein targeting to ER (GO:0045047)	RPL4;RPL3;RPL10;RPL12;RPL23;RPS6;RPL6;RPS4X;RPL7A;RPS15A;RPS18;RPS29;RPS3;RPL37;RPL29;RPL17;RPS13;RPS24;RPL19;RPS23	viral gene expression (GO:0019080)	RPL4;RPL3;RPL10;RPL12;RPL23;RPS6;RPL6;RPS4X;RPL7A;RPS15A;RPS18;RPS29;RPS3;RPL37;RPL29;RPL17;RPS13;RPS24;RPL19;RPS23	nuclear-transcribed mRNA catabolic process, nonsense-mediated decay (GO:0000184)	RPL4;RPL3;RPL10;RPL12;RPL23;RPS6;RPL6;RPS4X;RPL7A;RPS15A;RPS18;RPS29;RPS3;RPL37;RPL29;RPL17;RPS13;RPS24;RPL19;RPS23
Bicluster No.44	0.271868	mitochondrial ATP synthesis coupled electron transport (GO:0042775)	COX8A;SDHAF2;COX4I1;NDUFAB1;UQCRC1;NDUFV1	respiratory electron transport chain (GO:0022904)	COX8A;SDHAF2;COX4I1;NDUFAB1;UQCRC1;NDUFV1	protein import into mitochondrial inner membrane (GO:0045039)	TIMM13;TIMM10	protein-cofactor linkage (GO:0018065)	SDHAF2;NDUFAB1	chaperone-mediated protein transport (GO:0072321)	TIMM13;TIMM10
Bicluster No.45	0.442093	negative regulation of ubiquitin-protein ligase activity involved in mitotic cell cycle (GO:0051436)	PSMC5;ANAPC11	regulation of ubiquitin-protein ligase activity involved in mitotic cell cycle (GO:0051439)	PSMC5;ANAPC11	positive regulation of ubiquitin-protein ligase activity involved in regulation of mitotic cell cycle transition (GO:0051437)	PSMC5;ANAPC11	negative regulation of ubiquitin protein ligase activity (GO:1904667)	PSMC5;ANAPC11	anaphase-promoting complex-dependent catabolic process (GO:0031145)	PSMC5;ANAPC11
Bicluster No.46	0.462667	myelination (GO:0042552)	MAL;KLK6	apoptotic process (GO:0006915)	CAPN3;MAL;BOK	gap junction assembly (GO:0016264)	GJB1	membrane raft polarization (GO:0001766)	MAL	fatty acid elongation, monounsaturated fatty acid (GO:0034625)	ELOVL1
Bicluster No.47	0.0525168	neutrophil degranulation (GO:0043312)	CD53;ALOX5;ITGB2;C3AR1;SLC2A5;TNFRSF1B;LAIR1;TLR2	neutrophil activation involved in immune response (GO:0002283)	CD53;ALOX5;ITGB2;C3AR1;SLC2A5;TNFRSF1B;LAIR1;TLR2	neutrophil mediated immunity (GO:0002446)	CD53;ALOX5;ITGB2;C3AR1;SLC2A5;TNFRSF1B;LAIR1;TLR2	inflammatory response (GO:0006954)	CSF1R;ADORA3;ITGB2;C3AR1;NLRC4;TNFRSF1B	cellular response to cytokine stimulus (GO:0071345)	CD86;CSF1R;CD4;ALOX5;ITGB2;HCLS1;TNFRSF1B
Bicluster No.48	0.00188396	neutrophil activation involved in immune response (GO:0002283)	CD53;ATP8B4;PTPRC;SYK;PTAFR;NCKAP1L;DOCK2	regulation of cell adhesion mediated by integrin (GO:0033628)	SYK;NCKAP1L;PIK3CG	positive regulation of B cell differentiation (GO:0045579)	SYK;NCKAP1L	neutrophil degranulation (GO:0043312)	CD53;ATP8B4;PTPRC;PTAFR;NCKAP1L;DOCK2	neutrophil mediated immunity (GO:0002446)	CD53;ATP8B4;PTPRC;PTAFR;NCKAP1L;DOCK2
Bicluster No.49	0.390632	respiratory electron transport chain (GO:0022904)	COX8A;NDUFA13;NDUFB10;NDUFB6;NDUFB11;NDUFA1;NDUFB1;ETFB;COX5B;NDUFAB1;UQCRC1;NDUFS3;NDUFV1	mitochondrial ATP synthesis coupled electron transport (GO:0042775)	COX8A;NDUFA13;NDUFB10;NDUFB6;NDUFB11;NDUFAB1;NDUFA1;UQCRC1;NDUFS3;NDUFB1;COX5B;NDUFV1	mitochondrial electron transport, NADH to ubiquinone (GO:0006120)	NDUFA13;NDUFB10;NDUFB6;NDUFB11;NDUFAB1;NDUFA1;NDUFS3;NDUFB1;NDUFV1	mitochondrial respiratory chain complex assembly (GO:0033108)	CHCHD5;NDUFA13;NDUFB10;NDUFB6;NDUFB11;NDUFAB1;NDUFA1;NDUFS3;NDUFB1;NDUFV1	mitochondrial respiratory chain complex I biogenesis (GO:0097031)	NDUFA13;NDUFB10;NDUFB6;NDUFB11;NDUFAB1;NDUFA1;NDUFS3;NDUFB1;NDUFV1
Bicluster No.50	0.0137577	mitotic cell cycle phase transition (GO:0044772)	CDT1;POLA2;HAUS8;UBE2C;UBE2S;TACC3	DNA replication (GO:0006260)	RECQL4;FEN1;POLA2;RNASEH2A;POLD1	regulation of mitotic sister chromatid separation (GO:0010965)	PTTG1;UBE2C;TACC3	DNA metabolic process (GO:0006259)	RECQL4;FEN1;POLA2;RNASEH2A;POLD1;TK1	anaphase-promoting complex-dependent catabolic process (GO:0031145)	CDC20;PTTG1;UBE2C;UBE2S
Bicluster No.51	0.462667	proteolysis (GO:0006508)	FOLH1;RHBDL2;CNDP1;KLK6	myelination (GO:0042552)	PLLP;KLK6	protein maturation (GO:0051604)	RHBDL2;KLK6	protein processing (GO:0016485)	RHBDL2;KLK6	regulation of cell motility (GO:2000145)	SPOCK3;ENPP2
Bicluster No.52	0.271868	mitochondrial ATP synthesis coupled electron transport (GO:0042775)	COX8A;NDUFB11;COX4I1;NDUFA2;NDUFAB1;NDUFS4;UQCRC1;NDUFV1	respiratory electron transport chain (GO:0022904)	COX8A;NDUFB11;COX4I1;NDUFA2;NDUFAB1;NDUFS4;UQCRC1;NDUFV1	mitochondrial electron transport, NADH to ubiquinone (GO:0006120)	NDUFB11;NDUFA2;NDUFAB1;NDUFS4;NDUFV1	NADH dehydrogenase complex assembly (GO:0010257)	NDUFB11;NDUFA2;NDUFAB1;NDUFS4;NDUFV1	mitochondrial respiratory chain complex I biogenesis (GO:0097031)	NDUFB11;NDUFA2;NDUFAB1;NDUFS4;NDUFV1
Bicluster No.53	0.0107168	mitotic nuclear division (GO:0140014)	KIFC1;CDCA8;BIRC5;NDC80;ZWINT	mitotic sister chromatid segregation (GO:0000070)	KIFC1;CDCA8;KIF2C;NDC80;ZWINT	sister chromatid segregation (GO:0000819)	KIFC1;CDCA8;NDC80;ZWINT	mitotic metaphase plate congression (GO:0007080)	KIFC1;CDCA8;KIF2C;NDC80	metaphase plate congression (GO:0051310)	KIFC1;CDCA8;KIF2C;NDC80
Bicluster No.54	0.199595	positive regulation of protein transport (GO:0051222)	B3GAT3;PPIA	RNA splicing, via transesterification reactions with bulged adenosine as nucleophile (GO:0000377)	SNRPD2;BUD31;POLR2J	transcription-coupled nucleotide-excision repair (GO:0006283)	COPS6;POLR2J	mRNA splicing, via spliceosome (GO:0000398)	SNRPD2;BUD31;POLR2J	mRNA processing (GO:0006397)	SNRPD2;BUD31;POLR2J
Bicluster No.55	0.431902	cellular response to calcium ion (GO:0071277)	NEUROD2;HPCA	response to calcium ion (GO:0051592)	NEUROD2;HPCA	cellular response to metal ion (GO:0071248)	NEUROD2;HPCA	negative regulation of DNA repair (GO:0045738)	OTUB1	regulation of cell motility (GO:2000145)	SST;PIN1
Bicluster No.56	2.84183e-05	regulation of interferon-gamma-mediated signaling pathway (GO:0060334)	STAT1;NLRC5;PARP14;PARP9	antigen processing and presentation of exogenous peptide antigen via MHC class I, TAP-dependent (GO:0002479)	HLA-B;TAP1;PSMB8;PSMB9	positive regulation of defense response to virus by host (GO:0002230)	DTX3L;STAT1;PARP9	antigen processing and presentation of exogenous peptide antigen via MHC class I (GO:0042590)	HLA-B;TAP1;PSMB8;PSMB9	regulation of defense response to virus by host (GO:0050691)	DTX3L;STAT1;PARP9
Bicluster No.57	0.268225	neutrophil degranulation (GO:0043312)	ARHGAP9;PYCARD;GMFG;RNASET2;STXBP2	neutrophil activation involved in immune response (GO:0002283)	ARHGAP9;PYCARD;GMFG;RNASET2;STXBP2	neutrophil mediated immunity (GO:0002446)	ARHGAP9;PYCARD;GMFG;RNASET2;STXBP2	regulation of interferon-beta production (GO:0032648)	PYCARD;IRF5	regulation of cell growth (GO:0001558)	RPS6KA1;TMC8;SIPA1
Bicluster No.58	0.953391	mitochondrial translational elongation (GO:0070125)	MRPS34;MRPL12;MRPL24	mitochondrial translational termination (GO:0070126)	MRPS34;MRPL12;MRPL24	translational termination (GO:0006415)	MRPS34;MRPL12;MRPL24	translational elongation (GO:0006414)	MRPS34;MRPL12;MRPL24	mitochondrial translation (GO:0032543)	MRPS34;MRPL12;MRPL24
Bicluster No.59	0.390632	nervous system development (GO:0007399)	GJB1;ROGDI;APLP1;MAL;KLK6	myelination (GO:0042552)	MAL;KLK6	central nervous system development (GO:0007417)	ROGDI;MAL;KLK6	gap junction assembly (GO:0016264)	GJB1	leukocyte aggregation (GO:0070486)	SEMA4D
Bicluster No.60	0.442093	SRP-dependent cotranslational protein targeting to membrane (GO:0006614)	RPS9;RPS8;RPS5;RPL11;RPL13A;RPS15;RPS14;RPS17;RPS16;RPL18A;RPS19;RPL27A;RPL36;RPL14;RPS27A;RPL18;RPS11;RPS10;RPL28	cotranslational protein targeting to membrane (GO:0006613)	RPS9;RPS8;RPS5;RPL11;RPL13A;RPS15;RPS14;RPS17;RPS16;RPL18A;RPS19;RPL27A;RPL36;RPL14;RPS27A;RPL18;RPS11;RPS10;RPL28	protein targeting to ER (GO:0045047)	RPS9;RPS8;RPS5;RPL11;RPL13A;RPS15;RPS14;RPS17;RPS16;RPL18A;RPS19;RPL27A;RPL36;RPL14;RPS27A;RPL18;RPS11;RPS10;RPL28	viral gene expression (GO:0019080)	RPS9;RPS8;RPS5;RPL11;RPL13A;RPS15;RPS14;RPS17;RPS16;RPL18A;RPS19;RPL27A;RPL36;RPL14;RPS27A;RPL18;RPS11;RPS10;RPL28	nuclear-transcribed mRNA catabolic process, nonsense-mediated decay (GO:0000184)	RPS9;RPS8;RPS5;RPL11;RPL13A;RPS15;RPS14;RPS17;RPS16;RPL18A;RPS19;RPL27A;RPL36;RPL14;RPS27A;RPL18;RPS11;RPS10;RPL28
Bicluster No.61	0.955706	extrinsic apoptotic signaling pathway (GO:0097191)	SIVA1;BAD	activation of cysteine-type endopeptidase activity involved in apoptotic process (GO:0006919)	IFI27L2;BAD	mitochondrial respiratory chain complex assembly (GO:0033108)	CHCHD5;NDUFB10	positive regulation of cellular catabolic process (GO:0031331)	BAD;PHKG2	positive regulation of cysteine-type endopeptidase activity involved in apoptotic process (GO:0043280)	IFI27L2;BAD
Bicluster No.62	0.540935	nervous system development (GO:0007399)	CHRM2;SRRM4;HPCAL4;PCDHAC2	chemical synaptic transmission (GO:0007268)	CHRM2;PROKR2;GABRG3	ion transport (GO:0006811)	ATP6V1A;SLC9A6;GABRG3	phosphatidylinositol biosynthetic process (GO:0006661)	SYNJ1;PI4KA	dendrite extension (GO:0097484)	SLC9A6
Bicluster No.63	0.0814182	extracellular matrix organization (GO:0030198)	COL4A2;COL4A1;ITGA1;FN1;LAMC1;HSPG2;MMP9	extracellular matrix disassembly (GO:0022617)	FN1;LAMC1;HSPG2;MMP9	endodermal cell differentiation (GO:0035987)	COL4A2;FN1;MMP9	endoderm formation (GO:0001706)	COL4A2;FN1;MMP9	regulation of systemic arterial blood pressure by renin-angiotensin (GO:0003081)	ENPEP;ACE
Bicluster No.64	0.0427351	inflammatory response (GO:0006954)	LY75;CYBB;TLR8;AOAH;PIK3CG	positive regulation of immune response (GO:0050778)	PTPRC;HLA-DMB;TLR8	positive regulation of T cell proliferation (GO:0042102)	PTPRC;HLA-DMB;NCKAP1L	regulation of T cell proliferation (GO:0042129)	PTPRC;HLA-DMB;NCKAP1L	positive regulation of T cell activation (GO:0050870)	PTPRC;HLA-DMB;NCKAP1L
Bicluster No.65	0.76735	vasculature development (GO:0001944)	ACVRL1;PDGFRB;NOTCH4;FLT4	sprouting angiogenesis (GO:0002040)	ACVRL1;CDH5;FLT4	cardiovascular system development (GO:0072358)	NOTCH4;FLT4	aorta morphogenesis (GO:0035909)	ACVRL1;PDGFRB	regulation of DNA biosynthetic process (GO:2000278)	ACVRL1;PDGFRB
Bicluster No.66	0.770539	protein deacetylation (GO:0006476)	BRMS1;PHB	histone deacetylation (GO:0016575)	BRMS1;PHB	histone modification (GO:0016570)	BRMS1;PHB	positive regulation of humoral immune response (GO:0002922)	PHB	nucleoside phosphate catabolic process (GO:1901292)	ITPA
Bicluster No.67	0.148249	regulation of short-term neuronal synaptic plasticity (GO:0048172)	RAB3A;SYP	positive regulation of regulated secretory pathway (GO:1903307)	RAB3A;STX1A	regulation of neuronal synaptic plasticity (GO:0048168)	RAB3A;SYP	regulation of exocytosis (GO:0017157)	RAB3A;RAB26	positive regulation of secretion by cell (GO:1903532)	RAB3A;STX1A
Bicluster No.68	0.965338	retina homeostasis (GO:0001895)	POTEE;POTEF	protein K63-linked ubiquitination (GO:0070534)	UBE2NL	substantia nigra development (GO:0021762)	POTEE	postreplication repair (GO:0006301)	UBE2NL	Wnt signaling pathway (GO:0016055)	CSNK1A1L
Bicluster No.69	0.252214	cellular response to interleukin-15 (GO:0071350)	CD4;JAK3	interleukin-15-mediated signaling pathway (GO:0035723)	CD4;JAK3	regulation of protein activation cascade (GO:2000257)	C1QB;C1QA;C1QC	regulation of complement activation (GO:0030449)	C1QB;C1QA;C1QC	regulation of humoral immune response (GO:0002920)	C1QB;C1QA;C1QC
Bicluster No.70	0.953391	NA	NA	NA	NA	NA	NA	NA	NA	NA	NA
Bicluster No.71	0.320223	neutrophil degranulation (GO:0043312)	C3;SIGLEC9;FCGR2A;NFAM1;ALOX5;FPR1;TNFRSF1B;LAIR1	neutrophil activation involved in immune response (GO:0002283)	C3;SIGLEC9;FCGR2A;NFAM1;ALOX5;FPR1;TNFRSF1B;LAIR1	neutrophil mediated immunity (GO:0002446)	C3;SIGLEC9;FCGR2A;NFAM1;ALOX5;FPR1;TNFRSF1B;LAIR1	cellular response to cytokine stimulus (GO:0071345)	IL10RA;ALOX5;FPR1;CSF2RB;TNFRSF1B	cytokine-mediated signaling pathway (GO:0019221)	IL10RA;ALOX5;FPR1;CSF2RB;TNFRSF1B
Bicluster No.72	0.234682	epidermis development (GO:0008544)	SPRR2E;KRTDAP;SPRR3;KRT16;KRT14;SPRR2A;SPRR1A;SPRR1B;SPRR2D	keratinocyte differentiation (GO:0030216)	SPRR2E;SPRR3;KRT16;SPRR2A;SPRR1A;SPRR1B;SPRR2D	epidermal cell differentiation (GO:0009913)	SPRR2E;SPRR3;KRT16;SPRR2A;SPRR1A;SPRR1B;SPRR2D	skin development (GO:0043588)	SPRR2E;SPRR3;KRT16;SPRR2A;SPRR1A;SPRR1B;SPRR2D	peptide cross-linking (GO:0018149)	SPRR2E;SPRR3;SPRR2A;SPRR1A;SPRR1B;SPRR2D
Bicluster No.73	0.442093	mitochondrial electron transport, NADH to ubiquinone (GO:0006120)	NDUFA13;NDUFB7;NDUFA11;NDUFA3	mitochondrial respiratory chain complex I biogenesis (GO:0097031)	NDUFA13;NDUFB7;NDUFA11;NDUFA3	NADH dehydrogenase complex assembly (GO:0010257)	NDUFA13;NDUFB7;NDUFA11;NDUFA3	mitochondrial respiratory chain complex I assembly (GO:0032981)	NDUFA13;NDUFB7;NDUFA11;NDUFA3	mitochondrial ATP synthesis coupled electron transport (GO:0042775)	NDUFA13;NDUFB7;NDUFA11;NDUFA3
Bicluster No.74	0.171972	antigen processing and presentation of exogenous peptide antigen (GO:0002478)	CD74;HLA-DMA;HLA-DMB;HLA-DPB1;HLA-DRA;HLA-DOA;HLA-DRB1;HLA-DQA1;HLA-DPA1	antigen processing and presentation of exogenous peptide antigen via MHC class II (GO:0019886)	CD74;HLA-DMA;HLA-DMB;HLA-DPB1;HLA-DRA;HLA-DOA;HLA-DRB1;HLA-DQA1;HLA-DPA1	antigen processing and presentation of peptide antigen via MHC class II (GO:0002495)	CD74;HLA-DMA;HLA-DMB;HLA-DPB1;HLA-DRA;HLA-DOA;HLA-DRB1;HLA-DQA1;HLA-DPA1	interferon-gamma-mediated signaling pathway (GO:0060333)	CIITA;HLA-DPB1;HLA-DRA;HLA-DRB1;HLA-DQA1;HLA-DPA1	cellular response to interferon-gamma (GO:0071346)	CIITA;HLA-DPB1;HLA-DRA;HLA-DRB1;HLA-DQA1;HLA-DPA1
Bicluster No.75	0.000722195	negative regulation of viral genome replication (GO:0045071)	PLSCR1;OAS1;OAS2;OAS3;MX1	negative regulation of viral life cycle (GO:1903901)	PLSCR1;OAS1;OAS2;OAS3;MX1	regulation of viral genome replication (GO:0045069)	PLSCR1;OAS1;OAS2;OAS3;MX1	cellular response to type I interferon (GO:0071357)	OAS1;OAS2;OAS3;MX1;XAF1	type I interferon signaling pathway (GO:0060337)	OAS1;OAS2;OAS3;MX1;XAF1
Bicluster No.76	0.271868	mitochondrial ATP synthesis coupled electron transport (GO:0042775)	NDUFB7;UQCRQ;UQCR11	respiratory electron transport chain (GO:0022904)	NDUFB7;UQCRQ;UQCR11	mitochondrial electron transport, ubiquinol to cytochrome c (GO:0006122)	UQCRQ;UQCR11	mitochondrial respiratory chain complex assembly (GO:0033108)	CHCHD5;NDUFB7	regulation of transcription from RNA polymerase I promoter (GO:0006356)	POLR2L
Bicluster No.77	0.271868	positive regulation of interleukin-6 production (GO:0032755)	PYCARD;CYBA;LGALS9	positive regulation of tumor necrosis factor production (GO:0032760)	PYCARD;CYBA;LGALS9	regulation of interleukin-10 secretion (GO:2001179)	PYCARD;LGALS9	regulation of tumor necrosis factor production (GO:0032680)	PYCARD;CYBA;LGALS9	positive regulation of interleukin-8 secretion (GO:2000484)	PYCARD;LGALS9
Bicluster No.78	0.0199013	box C/D snoRNP assembly (GO:0000492)	PIH1D2	small nucleolar ribonucleoprotein complex assembly (GO:0000491)	PIH1D2	regulation of bicellular tight junction assembly (GO:2000810)	NPHP1	inner dynein arm assembly (GO:0036159)	DNALI1	positive regulation of cell junction assembly (GO:1901890)	NPHP1
Bicluster No.79	0.953391	protein N-linked glycosylation (GO:0006487)	DPM3;KRTCAP2	protein C-linked glycosylation via tryptophan (GO:0018317)	DPM3	protein C-linked glycosylation via 2'-alpha-mannosyl-L-tryptophan (GO:0018406)	DPM3	biomineral tissue development (GO:0031214)	CEMP1	protein O-linked mannosylation (GO:0035269)	DPM3
Bicluster No.80	0.390632	SRP-dependent cotranslational protein targeting to membrane (GO:0006614)	RPL32;RPS3A;RPS4X;RPS14;RPL18A;RPL37A;RPL36;RPL13;RPL26;RPS27A;RPL29;RPS10;RPL39;RPS24	cotranslational protein targeting to membrane (GO:0006613)	RPL32;RPS3A;RPS4X;RPS14;RPL18A;RPL37A;RPL36;RPL13;RPL26;RPS27A;RPL29;RPS10;RPL39;RPS24	protein targeting to ER (GO:0045047)	RPL32;RPS3A;RPS4X;RPS14;RPL18A;RPL37A;RPL36;RPL13;RPL26;RPS27A;RPL29;RPS10;RPL39;RPS24	viral gene expression (GO:0019080)	RPL32;RPS3A;RPS4X;RPS14;RPL18A;RPL37A;RPL36;RPL13;RPL26;RPS27A;RPL29;RPS10;RPL39;RPS24	nuclear-transcribed mRNA catabolic process, nonsense-mediated decay (GO:0000184)	RPL32;RPS3A;RPS4X;RPS14;RPL18A;RPL37A;RPL36;RPL13;RPL26;RPS27A;RPL29;RPS10;RPL39;RPS24
Bicluster No.81	0.388864	spliceosomal snRNP assembly (GO:0000387)	SNRPD2;PRPF31	RNA splicing, via transesterification reactions with bulged adenosine as nucleophile (GO:0000377)	SNRPD2;POLR2E;PRPF31	mRNA splicing, via spliceosome (GO:0000398)	SNRPD2;POLR2E;PRPF31	positive regulation of type I interferon production (GO:0032481)	IRF3;POLR2E	mRNA processing (GO:0006397)	SNRPD2;POLR2E;PRPF31
Bicluster No.82	0.252214	vacuolar acidification (GO:0007035)	ATP6V0D1;ATP6V0C	phagosome acidification (GO:0090383)	ATP6V0D1;ATP6V0C	hydrogen ion transmembrane transport (GO:1902600)	ATP6V0D1;ATP6V0C	proton transport (GO:0015992)	ATP6V0D1;ATP6V0C	phagosome maturation (GO:0090382)	ATP6V0D1;ATP6V0C
Bicluster No.83	0.271868	protein sulfation (GO:0006477)	HS3ST5	negative regulation of endoplasmic reticulum calcium ion concentration (GO:0032471)	RAP1GDS1	heparan sulfate proteoglycan biosynthetic process, enzymatic modification (GO:0015015)	HS3ST5	negative regulation of amino acid transport (GO:0051956)	STK39	negative regulation of potassium ion transmembrane transporter activity (GO:1901017)	STK39
Bicluster No.84	0.199595	negative regulation of ubiquitin-protein ligase activity involved in mitotic cell cycle (GO:0051436)	PSMC5;ANAPC11	regulation of ubiquitin-protein ligase activity involved in mitotic cell cycle (GO:0051439)	PSMC5;ANAPC11	positive regulation of ubiquitin-protein ligase activity involved in regulation of mitotic cell cycle transition (GO:0051437)	PSMC5;ANAPC11	negative regulation of ubiquitin protein ligase activity (GO:1904667)	PSMC5;ANAPC11	anaphase-promoting complex-dependent catabolic process (GO:0031145)	PSMC5;ANAPC11
Bicluster No.85	0.462667	mitochondrial electron transport, NADH to ubiquinone (GO:0006120)	NDUFS7;NDUFV1	mitochondrial respiratory chain complex I biogenesis (GO:0097031)	NDUFS7;NDUFV1	NADH dehydrogenase complex assembly (GO:0010257)	NDUFS7;NDUFV1	mitochondrial respiratory chain complex I assembly (GO:0032981)	NDUFS7;NDUFV1	mitochondrial ATP synthesis coupled electron transport (GO:0042775)	NDUFS7;NDUFV1
Bicluster No.86	0.285151	oxygen homeostasis (GO:0032364)	NARFL	gas homeostasis (GO:0033483)	NARFL	metallo-sulfur cluster assembly (GO:0031163)	NARFL	iron-sulfur cluster assembly (GO:0016226)	NARFL	cofactor biosynthetic process (GO:0051188)	NARFL
Bicluster No.87	0.468048	proteasomal ubiquitin-independent protein catabolic process (GO:0010499)	PSMB4;PSMB1	protein peptidyl-prolyl isomerization (GO:0000413)	FKBP2;PPIB	peptidyl-proline modification (GO:0018208)	FKBP2;PPIB	regulation of cellular amine metabolic process (GO:0033238)	PSMB4;PSMB1	regulation of cellular amino acid metabolic process (GO:0006521)	PSMB4;PSMB1
Bicluster No.88	0.665361	ATP metabolic process (GO:0046034)	ATP5C1;NUDT5	positive regulation of translation (GO:0045727)	CDC123;LARP4B	mRNA metabolic process (GO:0016071)	KIN;PRPF18	response to DNA damage checkpoint signaling (GO:0072423)	FBXO18	replication fork protection (GO:0048478)	FBXO18
Bicluster No.89	0.643706	positive regulation of RNA binding (GO:1905216)	LARP6	mannose metabolic process (GO:0006013)	MAN2A2	positive regulation of mRNA binding (GO:1902416)	LARP6	cellular response to forskolin (GO:1904322)	ADCY5	response to forskolin (GO:1904321)	ADCY5
Bicluster No.90	0.000577309	regulation of mitotic sister chromatid separation (GO:0010965)	UBE2C;TACC3	CENP-A containing nucleosome assembly (GO:0034080)	NASP;ITGB3BP	CENP-A containing chromatin organization (GO:0061641)	NASP;ITGB3BP	positive regulation of ubiquitin-protein transferase activity (GO:0051443)	CDC20;UBE2C	chromatin remodeling at centromere (GO:0031055)	NASP;ITGB3BP
Bicluster No.91	0.199595	adherens junction assembly (GO:0034333)	PIP5K1C	negative regulation of protein maturation (GO:1903318)	CHAC1	actin filament depolymerization (GO:0030042)	MICAL2	glutathione biosynthetic process (GO:0006750)	CHAC1	nonribosomal peptide biosynthetic process (GO:0019184)	CHAC1
Bicluster No.92	0.199595	negative regulation of cyclin-dependent protein serine/threonine kinase activity involved in G1/S transition of mitotic cell cycle (GO:0031658)	CDKN2D	response to vitamin D (GO:0033280)	CDKN2D	exocrine system development (GO:0035272)	RAB26	negative regulation of gluconeogenesis (GO:0045721)	PGP	response to vitamin (GO:0033273)	CDKN2D
Bicluster No.93	0.562251	positive regulation of phospholipid biosynthetic process (GO:0071073)	FABP3	long-chain fatty acid import (GO:0044539)	FABP3	positive regulation of monocyte differentiation (GO:0045657)	IL34	positive regulation of macrophage differentiation (GO:0045651)	IL34	phospholipid homeostasis (GO:0055091)	FABP3
