# Supplementary material for: Cilium Expression Score Predicts Glioma Survival
Source: Front Genet. 2021 Nov 19;12:758391. doi: 10.3389/fgene.2021.758391 (PMC8640099; doi:10.3389/fgene.2021.758391)
Supplement: Supplementary file 4 [file Table1.XLSX]

## Sheet: Legend
Supplementary Table 1. Biclusters and their clinical and molecular enrichments from the GTEx+TCGA analysis (high expression).
Column Header	Column Description
Gene.ID	Gene Symbol of Genes in Bicluster
Bicluster.No	Bicluster Serial Number
Samples.of.Samples	Number of Samples in Bicluster
Samples.Per.Gene.In.Bicluster	Number of Samples Contributed By Given Gene To The Bicluster
Proportion.of.Samples	Proportion of Samples Contributed by Given Gene To The Bicluster
Column Header	Column Description
Bicluster No.	Bicluster Serial Number	GTEx-TCGA Enrichment
Number of Samples in Bicluster	Number of Samples in Bicluster
p-value TCGA	Hypergeometric Test - Enrichment of TCGA Samples
FDR TCGA (BH)	TCGA p-value corrected - Benjamini Hochberg
Number of TCGA Samples	Number of TCGA Samples in Bicluster
p-value GTEx	Hypergeometric Test - Enrichment of TCGA Samples
FDR GTEx (BH)	GTEx p-value corrected - Benjamini Hochberg
Number of GTEx Samples	Number of GTEx Samples in Biclusters
p-value LGG	Hypergeometric Test - Enrichment of LGG Samples
FDR LGG (BH)	LGG p-value corrected - Benjamini Hochberg
Number of LGG Samples	Number of LGG Samples in Bicluster
p-value GBM	Hypergeometric Test - Enrichment of GBM Samples
FDR GBM (BH)	GBM p-value corrected - Benjamini Hochberg
Number of GBM Samples	Number of GBM Samples in Bicluster
GO Term 1	GO:BP Terms Obtained from GSEA Enrichment with EnrichR	Top-5 GO-BP Enrichment
Genes GO Term 1	Genes Associated with GO:BP Term 1
GO Term 2	GO:BP Terms Obtained from GSEA Enrichment with EnrichR
Genes GO Term 2	Genes Associated with GO:BP Term 2
GO Term 3	GO:BP Terms Obtained from GSEA Enrichment with EnrichR
Genes GO Term 3	Genes Associated with GO:BP Term 3
GO Term 4	GO:BP Terms Obtained from GSEA Enrichment with EnrichR
Genes GO Term 4	Genes Associated with GO:BP Term 4
GO Term 5	GO:BP Terms Obtained from GSEA Enrichment with EnrichR
Genes GO Term 5	Genes Associated with GO:BP Term 5
p-value Amygdala	Hypergeometric Test - Enrichment of Amygdala Samples in Bicluster	Brain Region Enrichment
Number Amygdala	Number of Amygdala Samples in Bicluster
p-value Anterior Cingulate Cortex	Hypergeometric Test - Enrichment of Anterior Cingulate Cortex Samples in Bicluster
Number ACC	Number of Anterior Cingulate Cortex Samples in Bicluster
p-value Caudate BG	Hypergeometric Test - Enrichment of Caudate Basal Ganglia Samples in Bicluster
Number BG	Number of Caudate Basal Ganglia Samples in Bicluster
p-value Cerebellar Hemisphere	Hypergeometric Test - Enrichment of Cerebellar Hemisphere Samples in Bicluster
Number CH	Number of Cerebellar Hemisphere Samples in Bicluster
p-value Cortex	Hypergeometric Test - Enrichment of Cortex Samples in Bicluster
Number Cortex	Number of Cortex Samples in Bicluster
p-value Frontal Cortex (Ba9)	Hypergeometric Test - Enrichment of Frontal Cortex (Ba9) Samples in Bicluster
Number Frontal Cortex (Ba9)	Number of Frontal Cortex (Ba9) Samples in Bicluster
p-value Hippocampus	Hypergeometric Test - Enrichment of Hippocampus Samples in Bicluster
Number Hippocampus	Number of Hippocampus Samples in Bicluster
p-value Hypothalamus	Hypergeometric Test - Enrichment of Hypothalamus Samples in Bicluster
Number Hypothalamus	Number of Hypothalamus Samples in Bicluster
p-value Nuclear Accumbens	Hypergeometric Test - Enrichment of Nuclear Accumbens Samples in Bicluster
Number NA	Number of Nuclear Accumbens Samples in Bicluster
p-value Putamen	Hypergeometric Test - Enrichment of Putamen in Bicluster
Number Putamen	Number of Putamen Samples in Bicluster
p-value Spinal Cord	Hypergeometric Test - Enrichment of Spinal Cord Samples in Bicluster
Number Spinal Cord	Number of Spinal Cord Samples in Bicluster
p-value Substantia Nigra	Hypergeometric Test - Enrichment of Substantia Nigra Samples in Bicluster
Number Substantia Nigra	Number of Substania Nigra Samples in Bicluster
p-value Cerebellum	Hypergeometric Test - Enrichment of Cerebellum Samples in Bicluster
Number Cerebellum	Number of Cerebellum Samples in Bicluster

## Sheet: GTEx-TCGA_BiclusterGenes
Gene.ID	Bicluster.No	Samples.In.Bicluster	Samples.Per.Gene.In.Bicluster	Proportion.of.Samples
MAPK8IP3	1	153	54	0.352941
THOP1	1	153	52	0.339869
ATXN2L	1	153	53	0.346405
ANKRD13B	1	153	54	0.352941
E4F1	1	153	54	0.352941
TMEM145	1	153	54	0.352941
UCKL1	1	153	54	0.352941
GIGYF1	1	153	52	0.339869
SLC39A13	1	153	53	0.346405
AKT2	1	153	53	0.346405
FBXL6	1	153	53	0.346405
CENPT	1	153	54	0.352941
CPSF3L	1	153	53	0.346405
EME2	1	153	53	0.346405
LENG8	1	153	54	0.352941
CNOT3	1	153	54	0.352941
MAPK12	1	153	53	0.346405
GRIN2C	1	153	54	0.352941
MAMDC4	1	153	53	0.346405
LMBR1L	1	153	53	0.346405
RHOT2	1	153	54	0.352941
HDAC10	1	153	54	0.352941
EDC4	1	153	53	0.346405
PPFIA4	1	153	54	0.352941
FAM73B	1	153	54	0.352941
FAM160B2	1	153	51	0.333333
ABTB1	1	153	53	0.346405
BAHCC1	1	153	53	0.346405
SH2B1	1	153	52	0.339869
CXXC1	1	153	54	0.352941
ABCC10	1	153	54	0.352941
RANBP10	1	153	53	0.346405
MZF1	1	153	53	0.346405
ACD	1	153	54	0.352941
PLXNB2	1	153	52	0.339869
HDAC6	1	153	54	0.352941
DEF8	1	153	53	0.346405
RUSC1	1	153	53	0.346405
FUK	1	153	53	0.346405
TLE2	1	153	54	0.352941
HSF4	1	153	54	0.352941
NRG2	1	153	53	0.346405
STK11IP	1	153	54	0.352941
GBA2	1	153	53	0.346405
ZNF598	1	153	53	0.346405
TSC2	1	153	54	0.352941
LRCH4	1	153	51	0.333333
FBXO44	1	153	54	0.352941
KIAA0141	1	153	52	0.339869
MAST1	1	153	52	0.339869
CUL7	1	153	51	0.333333
TUBGCP6	1	153	53	0.346405
RFX1	1	153	53	0.346405
SRRM2	1	153	53	0.346405
PPT2	1	153	52	0.339869
E2F4	1	153	51	0.333333
IDUA	1	153	53	0.346405
KLHL17	1	153	53	0.346405
KDM2A	1	153	54	0.352941
SNRNP70	1	153	54	0.352941
GGT7	1	153	54	0.352941
LAMA5	1	153	53	0.346405
ADCY6	1	153	49	0.320261
GRIPAP1	1	153	53	0.346405
LRRC45	1	153	53	0.346405
FBRSL1	1	153	54	0.352941
PKD1	1	153	53	0.346405
DIDO1	1	153	53	0.346405
NPR2	1	153	54	0.352941
CIC	1	153	54	0.352941
SIRT7	1	153	52	0.339869
SSH3	1	153	54	0.352941
GLTSCR1	1	153	53	0.346405
ZNF76	1	153	52	0.339869
PLEKHM1P	1	153	48	0.313725
TMEM25	1	153	54	0.352941
CBFA2T3	1	153	53	0.346405
DGAT1	1	153	52	0.339869
PRMT7	1	153	50	0.326797
PRRT2	1	153	53	0.346405
ZFYVE28	1	153	53	0.346405
CAPN10	1	153	51	0.333333
PRSS53	1	153	53	0.346405
NEIL1	1	153	54	0.352941
ABCG4	1	153	54	0.352941
AP3B2	1	153	52	0.339869
LRRC16B	1	153	52	0.339869
TAOK2	1	153	52	0.339869
PGP	1	153	48	0.313725
LAS1L	1	153	52	0.339869
NDST2	1	153	51	0.333333
CGN	1	153	52	0.339869
NSUN5P1	1	153	51	0.333333
JMJD7-PLA2G4B	1	153	53	0.346405
MAN2C1	1	153	51	0.333333
SLC9A5	1	153	49	0.320261
AGPAT6	1	153	52	0.339869
CELSR3	1	153	53	0.346405
SGSM3	1	153	51	0.333333
TELO2	1	153	52	0.339869
KLC4	1	153	52	0.339869
ZNF335	1	153	53	0.346405
TRMU	1	153	53	0.346405
LZTR1	1	153	51	0.333333
INPP5J	1	153	53	0.346405
AXIN1	1	153	53	0.346405
TMEM120B	1	153	52	0.339869
GOLGA7B	1	153	54	0.352941
TRIM3	1	153	51	0.333333
MAP3K12	1	153	52	0.339869
ING5	1	153	51	0.333333
NEURL4	1	153	49	0.320261
AMT	1	153	51	0.333333
NPDC1	1	153	51	0.333333
CDH15	1	153	51	0.333333
CHKB-CPT1B	1	153	53	0.346405
GGA2	1	153	52	0.339869
ARHGEF10L	1	153	52	0.339869
TRABD	1	153	52	0.339869
UNKL	1	153	50	0.326797
CLK2	1	153	51	0.333333
KCNH2	1	153	49	0.320261
RPS6KA4	1	153	52	0.339869
HINFP	1	153	53	0.346405
MLLT6	1	153	47	0.30719
CRAMP1L	1	153	50	0.326797
CDAN1	1	153	49	0.320261
MIB2	1	153	48	0.313725
MMS19	1	153	51	0.333333
SAMD14	1	153	51	0.333333
ULK3	1	153	51	0.333333
DAB2IP	1	153	54	0.352941
MC1R	1	153	51	0.333333
RBM33	1	153	49	0.320261
CCDC57	1	153	49	0.320261
TRIM46	1	153	51	0.333333
QSOX2	1	153	52	0.339869
PIAS3	1	153	49	0.320261
WDR27	1	153	49	0.320261
SEC31B	1	153	51	0.333333
ATG4B	1	153	53	0.346405
FAHD2A	1	153	49	0.320261
DNASE1L2	1	153	51	0.333333
CYHR1	1	153	49	0.320261
SPIRE2	1	153	53	0.346405
CLK3	1	153	50	0.326797
PLEKHG5	1	153	53	0.346405
PNPLA2	1	153	54	0.352941
RTEL1	1	153	49	0.320261
EIF2B5	1	153	51	0.333333
BRSK2	1	153	51	0.333333
ATP8B2	1	153	50	0.326797
TOR2A	1	153	51	0.333333
DPH1	1	153	53	0.346405
L1CAM	1	153	49	0.320261
APBB3	1	153	50	0.326797
PAN2	1	153	52	0.339869
TNFRSF25	1	153	53	0.346405
GNA11	1	153	54	0.352941
HCN3	1	153	53	0.346405
ADAM11	1	153	50	0.326797
CALCOCO1	1	153	52	0.339869
RPS6KL1	1	153	49	0.320261
SRRM3	1	153	53	0.346405
IGHMBP2	1	153	54	0.352941
GPR162	1	153	51	0.333333
ABCB8	1	153	46	0.300654
MAPKBP1	1	153	53	0.346405
NXF1	1	153	49	0.320261
CACNA1B	1	153	50	0.326797
SEMA4G	1	153	53	0.346405
ABCD4	1	153	50	0.326797
EZH1	1	153	50	0.326797
CNTD2	1	153	53	0.346405
LIME1	1	153	53	0.346405
SETD1A	1	153	50	0.326797
NPRL2	1	153	52	0.339869
GAK	1	153	53	0.346405
FASTK	1	153	46	0.300654
RPS6KB2	1	153	49	0.320261
PLXNA3	1	153	52	0.339869
HAUS5	1	153	49	0.320261
NOL12	1	153	53	0.346405
CPT1B	1	153	53	0.346405
FAM57B	1	153	51	0.333333
GGA1	1	153	46	0.300654
EP400	1	153	45	0.294118
CCNL2	1	153	50	0.326797
ZGPAT	1	153	45	0.294118
IGLON5	1	153	53	0.346405
SDF4	1	153	49	0.320261
CDIPT	1	153	53	0.346405
SPTBN4	1	153	51	0.333333
CHRD	1	153	48	0.313725
DGCR8	1	153	53	0.346405
SF1	1	153	50	0.326797
ASPSCR1	1	153	46	0.300654
ZNF692	1	153	54	0.352941
MUTYH	1	153	53	0.346405
PPP2R5B	1	153	51	0.333333
LPCAT4	1	153	52	0.339869
ACSF3	1	153	47	0.30719
MCF2L	1	153	52	0.339869
KLHDC4	1	153	51	0.333333
CCDC120	1	153	52	0.339869
MRPS5	1	153	50	0.326797
SCNN1D	1	153	53	0.346405
KIAA0895L	1	153	52	0.339869
NYNRIN	1	153	51	0.333333
PORCN	1	153	48	0.313725
CACNA1A	1	153	52	0.339869
RGS11	1	153	52	0.339869
ARVCF	1	153	47	0.30719
PPP1R13B	1	153	53	0.346405
TSEN54	1	153	52	0.339869
CHKB	1	153	53	0.346405
UNC45A	1	153	50	0.326797
DGKQ	1	153	44	0.287582
SUN1	1	153	48	0.313725
TRANK1	1	153	45	0.294118
ADAMTS13	1	153	50	0.326797
C1orf35	1	153	48	0.313725
MSTO2P	1	153	46	0.300654
ZNF276	1	153	50	0.326797
AP2A2	1	153	53	0.346405
CNNM4	1	153	48	0.313725
CLCN7	1	153	49	0.320261
PDIA2	1	153	52	0.339869
AP1G2	1	153	50	0.326797
TPCN1	1	153	53	0.346405
WDR90	1	153	46	0.300654
RBM14	1	153	50	0.326797
ANKS6	1	153	53	0.346405
TSSK3	1	153	49	0.320261
TAZ	1	153	50	0.326797
TBC1D24	1	153	52	0.339869
HPS4	1	153	50	0.326797
RGL2	1	153	45	0.294118
ZBTB46	1	153	51	0.333333
MAP2K7	1	153	50	0.326797
MLXIPL	1	153	54	0.352941
ABCC5	1	153	48	0.313725
PLCG1	1	153	45	0.294118
QRICH2	1	153	47	0.30719
RNF207	1	153	52	0.339869
KCNC3	1	153	50	0.326797
FGF17	1	153	52	0.339869
DNASE1	1	153	48	0.313725
TBC1D17	1	153	49	0.320261
ANKLE1	1	153	51	0.333333
ABCC8	1	153	49	0.320261
SPSB3	1	153	53	0.346405
MFSD10	1	153	49	0.320261
FSCN3	1	153	46	0.300654
PIP5K1C	1	153	49	0.320261
GDPD3	1	153	50	0.326797
RNF112	1	153	47	0.30719
PCID2	1	153	49	0.320261
SNAPC4	1	153	47	0.30719
TLR9	1	153	49	0.320261
NDUFA10	1	153	51	0.333333
CDH22	1	153	51	0.333333
KHNYN	1	153	48	0.313725
METTL3	1	153	48	0.313725
MAP3K3	1	153	45	0.294118
MGAT4B	1	153	45	0.294118
RSAD1	1	153	53	0.346405
FBRS	1	153	46	0.300654
CHTF18	1	153	47	0.30719
IP6K2	1	153	52	0.339869
CPT1C	1	153	49	0.320261
VTN	1	153	52	0.339869
TBCD	1	153	47	0.30719
ANKZF1	1	153	49	0.320261
GBF1	1	153	42	0.27451
ARGLU1	1	153	45	0.294118
FUT7	1	153	47	0.30719
BEGAIN	1	153	51	0.333333
SAMD10	1	153	49	0.320261
TNK1	1	153	47	0.30719
C7orf43	1	153	50	0.326797
SMPD4	1	153	45	0.294118
CRTC1	1	153	51	0.333333
UPF1	1	153	49	0.320261
GRB7	1	153	53	0.346405
IKBKAP	1	153	47	0.30719
SETD1B	1	153	52	0.339869
DCAF15	1	153	50	0.326797
TMCO6	1	153	49	0.320261
SHANK3	1	153	46	0.300654
BDH1	1	153	45	0.294118
NISCH	1	153	52	0.339869
FBXL8	1	153	48	0.313725
CDK11A	1	153	45	0.294118
TARBP2	1	153	48	0.313725
KIFC2	1	153	48	0.313725
MADD	1	153	47	0.30719
KCNAB3	1	153	52	0.339869
POMT1	1	153	48	0.313725
TMEM55B	1	153	45	0.294118
MEG3	1	153	51	0.333333
KLC2	1	153	51	0.333333
TRIM52	1	153	44	0.287582
CRTC2	1	153	47	0.30719
ATN1	1	153	46	0.300654
C5orf45	1	153	47	0.30719
STK10	1	153	52	0.339869
CSAD	1	153	50	0.326797
MMP24	1	153	48	0.313725
MLXIP	1	153	47	0.30719
ABCF3	1	153	46	0.300654
TBC1D3B	1	153	51	0.333333
ATXN7L2	1	153	52	0.339869
ADCK5	1	153	50	0.326797
AKAP8L	1	153	54	0.352941
NKTR	1	153	38	0.248366
TRIM11	1	153	53	0.346405
C16orf58	1	153	43	0.281046
DCAF8	1	153	42	0.27451
RALGPS1	1	153	43	0.281046
PCBP3	1	153	51	0.333333
PHC1	1	153	44	0.287582
LY6G5B	1	153	44	0.287582
WSCD2	1	153	43	0.281046
POGZ	1	153	45	0.294118
MXD4	1	153	52	0.339869
MAML1	1	153	45	0.294118
GSDMB	1	153	50	0.326797
PISD	1	153	49	0.320261
STK11	1	153	53	0.346405
PCBP4	1	153	48	0.313725
GALNT9	1	153	52	0.339869
DGKD	1	153	53	0.346405
CDK5RAP3	1	153	51	0.333333
MDGA1	1	153	50	0.326797
ERCC3	1	153	50	0.326797
SEMA6C	1	153	50	0.326797
EWSR1	1	153	50	0.326797
NBPF9	1	153	45	0.294118
GDPD5	1	153	50	0.326797
FGFR1	1	153	47	0.30719
SRGAP3	1	153	46	0.300654
OGT	1	153	44	0.287582
SLC26A10	1	153	46	0.300654
BCL9L	1	153	50	0.326797
RERE	1	153	50	0.326797
LEMD2	1	153	51	0.333333
ANKRD52	1	153	43	0.281046
ZNF841	1	153	36	0.235294
GRM4	1	153	46	0.300654
SPPL2B	1	153	42	0.27451
IFFO2	1	153	48	0.313725
ABCB6	1	153	44	0.287582
LMF2	1	153	40	0.261438
PRR12	1	153	51	0.333333
KCNQ2	1	153	42	0.27451
IKBKB	1	153	48	0.313725
CDC25B	1	153	45	0.294118
CRELD1	1	153	44	0.287582
CNNM3	1	153	47	0.30719
SPRYD4	1	153	43	0.281046
NRXN2	1	153	49	0.320261
ANKRD23	1	153	49	0.320261
C16orf86	1	153	50	0.326797
ANAPC2	1	153	43	0.281046
C9orf89	1	153	51	0.333333
SYTL1	1	153	50	0.326797
DUS1L	1	153	49	0.320261
CEP164	1	153	51	0.333333
IQSEC3	1	153	49	0.320261
FANCC	1	153	47	0.30719
SPG7	1	153	48	0.313725
ATG16L1	1	153	47	0.30719
TTC9B	1	153	49	0.320261
NAA40	1	153	44	0.287582
WDR55	1	153	46	0.300654
TAF4	1	153	51	0.333333
FLCN	1	153	49	0.320261
KPTN	1	153	45	0.294118
CDC42BPG	1	153	50	0.326797
TSPAN9	1	153	49	0.320261
RABGGTA	1	153	45	0.294118
SPINT1	1	153	49	0.320261
KIAA1614	1	153	45	0.294118
NPEPL1	1	153	47	0.30719
SFI1	1	153	53	0.346405
SPTB	1	153	48	0.313725
ZFYVE27	1	153	43	0.281046
ODF2	1	153	49	0.320261
SUV420H2	1	153	51	0.333333
ZFC3H1	1	153	42	0.27451
SGK494	1	153	50	0.326797
PPIP5K1	1	153	42	0.27451
CROCC	1	153	49	0.320261
HEXDC	1	153	46	0.300654
LIN37	1	153	52	0.339869
TBC1D25	1	153	46	0.300654
GPATCH8	1	153	44	0.287582
IFFO1	1	153	43	0.281046
C15orf27	1	153	47	0.30719
RHBDL1	1	153	53	0.346405
POLR3E	1	153	45	0.294118
PIAS4	1	153	52	0.339869
ZNF207	1	153	40	0.261438
HYI	1	153	50	0.326797
HR	1	153	48	0.313725
RBM10	1	153	45	0.294118
ATG2A	1	153	40	0.261438
FGFR4	1	153	48	0.313725
PIGG	1	153	47	0.30719
CDK5RAP1	1	153	50	0.326797
ZNF251	1	153	46	0.300654
DNAJC17	1	153	45	0.294118
SUPT7L	1	153	46	0.300654
BCAT2	1	153	49	0.320261
C19orf60	1	153	45	0.294118
GGA3	1	153	42	0.27451
DFFB	1	153	51	0.333333
WFIKKN1	1	153	52	0.339869
SCLY	1	153	47	0.30719
TTC31	1	153	47	0.30719
OSBPL2	1	153	51	0.333333
SLC41A3	1	153	51	0.333333
ZCCHC11	1	153	42	0.27451
GRAMD1B	1	153	43	0.281046
ATG4D	1	153	51	0.333333
RBCK1	1	153	47	0.30719
CREBZF	1	153	40	0.261438
TMEM175	1	153	47	0.30719
SLC29A2	1	153	46	0.300654
PCNXL2	1	153	41	0.267974
POLM	1	153	37	0.24183
AGER	1	153	50	0.326797
SULT1A1	1	153	47	0.30719
SRRM1	1	153	48	0.313725
CABIN1	1	153	46	0.300654
PHKA2	1	153	49	0.320261
BAZ2A	1	153	44	0.287582
CDR2L	1	153	48	0.313725
DAZAP1	1	153	48	0.313725
GOLGA8A	1	153	42	0.27451
AGAP6	1	153	47	0.30719
FAT2	1	153	40	0.261438
PIGZ	1	153	51	0.333333
RFNG	1	153	45	0.294118
PPP1R3E	1	153	46	0.300654
WASH5P	1	153	47	0.30719
TGM1	1	153	54	0.352941
SFXN3	1	153	48	0.313725
TRIM7	1	153	53	0.346405
KLHL3	1	153	44	0.287582
TRIM17	1	153	47	0.30719
TPRN	1	153	48	0.313725
ZNF318	1	153	38	0.248366
TXNRD2	1	153	48	0.313725
XRCC3	1	153	41	0.267974
USP36	1	153	47	0.30719
SCRT1	1	153	43	0.281046
ZNF653	1	153	48	0.313725
DDX51	1	153	47	0.30719
C3orf18	1	153	44	0.287582
CAPRIN2	1	153	42	0.27451
PILRB	1	153	50	0.326797
CCDC154	1	153	50	0.326797
ANKRD39	1	153	47	0.30719
SLC8A2	1	153	44	0.287582
SYT12	1	153	45	0.294118
DNM1P35	1	153	42	0.27451
QRICH1	1	153	50	0.326797
DDX17	1	153	38	0.248366
PABPN1	1	153	50	0.326797
MORN1	1	153	50	0.326797
FAM193B	1	153	52	0.339869
ZFAND2B	1	153	49	0.320261
ORAOV1	1	153	50	0.326797
TYSND1	1	153	44	0.287582
RARG	1	153	47	0.30719
WNK2	1	153	37	0.24183
MYO19	1	153	41	0.267974
PARP6	1	153	44	0.287582
PRR14	1	153	49	0.320261
WDR19	1	153	40	0.261438
EPHA1	1	153	46	0.300654
PHRF1	1	153	43	0.281046
MRPS25	1	153	45	0.294118
KRTCAP3	1	153	51	0.333333
GALT	1	153	38	0.248366
SLC2A11	1	153	41	0.267974
CCDC85C	1	153	50	0.326797
KCNT1	1	153	51	0.333333
CDK16	1	153	43	0.281046
RAF1	1	153	40	0.261438
ZNF133	1	153	51	0.333333
CC2D1A	1	153	46	0.300654
RAB24	1	153	47	0.30719
SRGAP2	1	153	43	0.281046
USP21	1	153	40	0.261438
ITGA2B	1	153	49	0.320261
CLK4	1	153	40	0.261438
MICAL2	1	153	50	0.326797
SDR39U1	1	153	46	0.300654
ZC3H18	1	153	49	0.320261
COQ6	1	153	42	0.27451
C15orf62	1	153	44	0.287582
CCDC64	1	153	47	0.30719
FUBP1	1	153	39	0.254902
MSL1	1	153	42	0.27451
KCNC1	1	153	43	0.281046
VARS2	1	153	50	0.326797
GABRD	1	153	45	0.294118
GMEB2	1	153	50	0.326797
YPEL4	1	153	50	0.326797
CARS2	1	153	50	0.326797
ARID3B	1	153	48	0.313725
TOP3B	1	153	47	0.30719
MEN1	1	153	43	0.281046
VIPR1	1	153	42	0.27451
ANKS1A	1	153	50	0.326797
NARF	1	153	46	0.300654
GARNL3	1	153	42	0.27451
GTPBP2	1	153	38	0.248366
ANKS3	1	153	50	0.326797
PLCH2	1	153	51	0.333333
DHDDS	1	153	39	0.254902
RBM5	1	153	42	0.27451
PDZD7	1	153	48	0.313725
RAB26	1	153	52	0.339869
PQLC2	1	153	44	0.287582
FAM160A2	1	153	42	0.27451
MGRN1	1	153	48	0.313725
APBA3	1	153	42	0.27451
C19orf71	1	153	48	0.313725
ASB16	1	153	44	0.287582
PTCH2	1	153	43	0.281046
PCYOX1L	1	153	43	0.281046
TRMT2A	1	153	36	0.235294
CECR2	1	153	41	0.267974
ACRBP	1	153	47	0.30719
UPP1	1	153	49	0.320261
MAP4K2	1	153	40	0.261438
DDX27	1	153	48	0.313725
PTPN18	1	153	52	0.339869
ZNF333	1	153	43	0.281046
ZNF446	1	153	41	0.267974
RGAG4	1	153	47	0.30719
ATAD3B	1	153	46	0.300654
FNDC5	1	153	42	0.27451
SRRM4	1	153	50	0.326797
MST1R	1	153	45	0.294118
LHX1	1	153	48	0.313725
B4GALNT1	1	153	41	0.267974
PLXNA2	1	153	45	0.294118
LUC7L3	1	153	41	0.267974
TMEM151B	1	153	46	0.300654
CAMKK2	1	153	41	0.267974
P2RX4	1	153	47	0.30719
POLG	1	153	38	0.248366
RASSF7	1	153	49	0.320261
ZNF528	1	153	41	0.267974
DMAP1	1	153	45	0.294118
SCN1B	1	153	41	0.267974
DENND4B	1	153	40	0.261438
PDK2	1	153	48	0.313725
WASH2P	1	153	45	0.294118
KRTAP5-1	1	153	50	0.326797
SHF	1	153	43	0.281046
USP20	1	153	42	0.27451
STX1B	1	153	42	0.27451
RNF123	1	153	35	0.228758
ATP7B	1	153	44	0.287582
CRHR1	1	153	45	0.294118
INO80E	1	153	43	0.281046
FAM98C	1	153	43	0.281046
RASGEF1C	1	153	43	0.281046
RXRB	1	153	42	0.27451
CYP2E1	1	153	47	0.30719
KCP	1	153	44	0.287582
KDM6B	1	153	41	0.267974
STAG3L1	1	153	39	0.254902
SLC6A7	1	153	48	0.313725
XKR7	1	153	48	0.313725
GNB3	1	153	49	0.320261
TMEM63C	1	153	47	0.30719
DOK4	1	153	46	0.300654
BRD2	1	153	40	0.261438
STAG3	1	153	37	0.24183
BMP1	1	153	40	0.261438
CFLAR	1	153	38	0.248366
FAM156A	1	153	43	0.281046
INO80	1	153	35	0.228758
RADIL	1	153	51	0.333333
TBC1D20	1	153	44	0.287582
C9orf172	1	153	48	0.313725
PRCD	1	153	44	0.287582
ST8SIA5	1	153	44	0.287582
PDLIM2	1	153	45	0.294118
TMEM143	1	153	43	0.281046
PROM2	1	153	40	0.261438
SKI	1	153	52	0.339869
SLC26A6	1	153	39	0.254902
RAB43	1	153	45	0.294118
BRD1	1	153	45	0.294118
FLII	1	153	38	0.248366
ZDHHC8	1	153	39	0.254902
TBC1D29	1	153	45	0.294118
PARD6A	1	153	41	0.267974
IL17RE	1	153	50	0.326797
VPS33B	1	153	47	0.30719
LDLRAP1	1	153	48	0.313725
SLC9A3	1	153	46	0.300654
CFP	1	153	46	0.300654
UPF3A	1	153	41	0.267974
BRPF1	1	153	44	0.287582
SLC25A42	1	153	41	0.267974
ENO2	1	153	40	0.261438
C10orf95	1	153	46	0.300654
CSNK1D	1	153	38	0.248366
NAT9	1	153	39	0.254902
ANK1	1	153	43	0.281046
RNF166	1	153	38	0.248366
SLC7A6	1	153	41	0.267974
ZNF579	1	153	51	0.333333
SLC27A3	1	153	38	0.248366
C9orf139	1	153	42	0.27451
B3GNTL1	1	153	44	0.287582
AGAP5	1	153	39	0.254902
GTF2H4	1	153	37	0.24183
FADS6	1	153	45	0.294118
SYNGR1	1	153	38	0.248366
CYB561D1	1	153	44	0.287582
ABLIM3	1	153	44	0.287582
KIAA0513	1	153	46	0.300654
PRPF40B	1	153	37	0.24183
SMARCD2	1	153	50	0.326797
SLC1A6	1	153	48	0.313725
PPM1J	1	153	44	0.287582
NBPF15	1	153	39	0.254902
PHKG2	1	153	38	0.248366
FLYWCH1	1	153	48	0.313725
NKX6-3	1	153	48	0.313725
DDX56	1	153	46	0.300654
ECHDC2	1	153	49	0.320261
STRC	1	153	51	0.333333
SGK223	1	153	51	0.333333
SPON2	1	153	42	0.27451
ARSA	1	153	33	0.215686
NDUFS7	1	153	39	0.254902
C11orf68	1	153	43	0.281046
ASB6	1	153	39	0.254902
SLC2A8	1	153	42	0.27451
HKR1	1	153	48	0.313725
INPP5E	1	153	46	0.300654
IQCC	1	153	44	0.287582
SPEG	1	153	45	0.294118
GPSM1	1	153	45	0.294118
DVL2	1	153	35	0.228758
FAM189B	1	153	37	0.24183
UNCX	1	153	51	0.333333
NAPA	1	153	39	0.254902
FAM69B	1	153	41	0.267974
COL27A1	1	153	43	0.281046
TPCN2	1	153	45	0.294118
NAB2	1	153	44	0.287582
IZUMO1	1	153	44	0.287582
RCCD1	1	153	46	0.300654
POU6F1	1	153	45	0.294118
PABPN1L	1	153	44	0.287582
EPS15L1	1	153	44	0.287582
MAP3K6	1	153	43	0.281046
PRSS22	1	153	46	0.300654
CKMT1B	1	153	50	0.326797
AHDC1	1	153	46	0.300654
TNXB	1	153	45	0.294118
TMUB2	1	153	41	0.267974
RNASEH2C	1	153	39	0.254902
NFRKB	1	153	34	0.222222
SLC26A1	1	153	41	0.267974
COL7A1	1	153	43	0.281046
TMC2	1	153	46	0.300654
GLS2	1	153	43	0.281046
CIDEB	1	153	45	0.294118
ZNF512B	1	153	36	0.235294
GNG13	1	153	49	0.320261
CACNA1G	1	153	43	0.281046
SPATA20	1	153	42	0.27451
CCR10	1	153	44	0.287582
CCDC61	1	153	42	0.27451
ELMO2	1	153	47	0.30719
CCDC88B	1	153	45	0.294118
GP6	1	153	44	0.287582
URGCP	1	153	46	0.300654
ESPN	1	153	45	0.294118
CABLES2	1	153	50	0.326797
F2	1	153	48	0.313725
ACADVL	1	153	35	0.228758
CPSF1	1	153	46	0.300654
LMAN1L	1	153	47	0.30719
MYO15A	1	153	46	0.300654
KCNJ12	1	153	47	0.30719
PLEKHH3	1	153	40	0.261438
TYK2	1	153	33	0.215686
MLLT1	1	153	41	0.267974
LAT	1	153	46	0.300654
ACBD4	1	153	42	0.27451
LRFN4	1	153	42	0.27451
U2AF1L4	1	153	37	0.24183
INPP5B	1	153	47	0.30719
DOT1L	1	153	37	0.24183
PCGF3	1	153	45	0.294118
CDH23	1	153	43	0.281046
GFER	1	153	42	0.27451
INTS1	1	153	34	0.222222
TSPYL2	1	153	43	0.281046
SDHAP1	1	153	47	0.30719
ABCA7	1	153	47	0.30719
CTRL	1	153	45	0.294118
SLC12A5	1	153	40	0.261438
SLC25A34	1	153	49	0.320261
USP19	1	153	33	0.215686
PBX2	1	153	33	0.215686
CDK9	1	153	36	0.235294
AQP7	1	153	47	0.30719
KNDC1	1	153	39	0.254902
SEMA4C	1	153	36	0.235294
IGSF21	1	153	42	0.27451
JRK	1	153	35	0.228758
STRADA	1	153	42	0.27451
POLE	1	153	46	0.300654
ARHGEF11	1	153	32	0.20915
ALOXE3	1	153	45	0.294118
RALGAPA2	1	153	32	0.20915
P4HTM	1	153	30	0.196078
EML6	1	153	38	0.248366
MOGS	1	153	31	0.202614
HECTD3	1	153	31	0.202614
EPS8L2	1	153	47	0.30719
COL13A1	1	153	47	0.30719
KCNK12	1	153	44	0.287582
MBD1	1	153	31	0.202614
PPOX	1	153	33	0.215686
MAN1B1	1	153	33	0.215686
FAM65A	1	153	32	0.20915
OGDHL	1	153	30	0.196078
PEX6	1	153	36	0.235294
IKBKG	1	153	32	0.20915
MBD6	1	153	30	0.196078
ARTN	1	153	46	0.300654
CTSF	1	153	39	0.254902
SNED1	1	153	41	0.267974
ZNF142	1	153	37	0.24183
KDM5C	1	153	38	0.248366
FBXO17	1	153	42	0.27451
TNRC18	1	153	36	0.235294
NUP210	1	153	32	0.20915
ADAMTS16	1	153	43	0.281046
CDK10	1	153	33	0.215686
CDCA3	1	153	39	0.254902
MTMR14	1	153	38	0.248366
TRAF7	1	153	34	0.222222
GTF3C5	1	153	33	0.215686
TRPV1	1	153	39	0.254902
ACAP3	1	153	52	0.339869
SELO	1	153	52	0.339869
FZR1	1	153	49	0.320261
YPEL3	1	153	46	0.300654
ARMC7	1	153	46	0.300654
UBN1	1	153	47	0.30719
RIC3	1	153	43	0.281046
LTB4R2	1	153	40	0.261438
PANK4	1	153	42	0.27451
EP400NL	1	153	41	0.267974
TSPAN4	1	153	37	0.24183
NCLN	1	153	33	0.215686
SLC39A5	1	153	46	0.300654
EIF2B4	1	153	34	0.222222
CARM1	1	153	32	0.20915
MCM3AP	1	153	36	0.235294
NBEAL2	1	153	36	0.235294
PSMB3	2	190	53	0.278947
PSMA7	2	190	54	0.284211
UXT	2	190	54	0.284211
TIMM8B	2	190	54	0.284211
MRPL11	2	190	53	0.278947
SNRPG	2	190	52	0.273684
OST4	2	190	54	0.284211
OSTC	2	190	51	0.268421
PSMB4	2	190	51	0.268421
DGUOK	2	190	48	0.252632
MRPL14	2	190	51	0.268421
NOP10	2	190	52	0.273684
ROMO1	2	190	52	0.273684
LSM2	2	190	50	0.263158
2021-09-15	2	190	51	0.268421
RNF181	2	190	49	0.257895
PSMD13	2	190	51	0.268421
MYL12B	2	190	51	0.268421
NME1-NME2	2	190	53	0.278947
CKLF	2	190	52	0.273684
STX8	2	190	50	0.263158
PRDX4	2	190	52	0.273684
ATP5J2	2	190	53	0.278947
PPIH	2	190	48	0.252632
C8orf76	2	190	49	0.257895
C20orf24	2	190	53	0.278947
SSR4	2	190	52	0.273684
MRPL13	2	190	50	0.263158
SNRPD2	2	190	52	0.273684
PRELID1	2	190	52	0.273684
NXT1	2	190	50	0.263158
NSMCE2	2	190	49	0.257895
TOMM6	2	190	52	0.273684
PSMA5	2	190	47	0.247368
FAM96A	2	190	51	0.268421
PIGC	2	190	50	0.263158
ATP6V0E1	2	190	51	0.268421
MRPL36	2	190	52	0.273684
PPA2	2	190	50	0.263158
COMMD10	2	190	53	0.278947
MMADHC	2	190	51	0.268421
LSM3	2	190	52	0.273684
RPL26L1	2	190	54	0.284211
JAGN1	2	190	53	0.278947
PSMB1	2	190	53	0.278947
ANAPC11	2	190	54	0.284211
SNX17	2	190	53	0.278947
POLR2G	2	190	52	0.273684
EIF3I	2	190	51	0.268421
RPS7	2	190	50	0.263158
LSM10	2	190	51	0.268421
ZNHIT1	2	190	51	0.268421
FUNDC2	2	190	49	0.257895
COMMD7	2	190	50	0.263158
STARD3NL	2	190	48	0.252632
C14orf119	2	190	52	0.273684
CHCHD5	2	190	53	0.278947
DPM3	2	190	51	0.268421
HAUS1	2	190	42	0.221053
ARPC3	2	190	47	0.247368
MYL6	2	190	51	0.268421
SF3B5	2	190	53	0.278947
RPL27	2	190	51	0.268421
UBL5	2	190	50	0.263158
CNIH4	2	190	51	0.268421
UBE2A	2	190	50	0.263158
SCNM1	2	190	47	0.247368
RPS10	2	190	50	0.263158
TXNDC17	2	190	53	0.278947
SNRPC	2	190	51	0.268421
SERF2	2	190	50	0.263158
RAN	2	190	46	0.242105
TMSB10	2	190	50	0.263158
GTF2A2	2	190	51	0.268421
NUP37	2	190	48	0.252632
SSR2	2	190	50	0.263158
VAMP8	2	190	37	0.194737
SNAPIN	2	190	50	0.263158
ALG5	2	190	52	0.273684
IAH1	2	190	52	0.273684
BOD1	2	190	48	0.252632
CDC42	2	190	48	0.252632
CAPZA2	2	190	50	0.263158
TXNDC9	2	190	49	0.257895
DCUN1D5	2	190	51	0.268421
PSMD14	2	190	46	0.242105
FAM96B	2	190	50	0.263158
OVCA2	2	190	49	0.257895
PHB	2	190	53	0.278947
COMMD1	2	190	49	0.257895
MRPL15	2	190	50	0.263158
WDR61	2	190	48	0.252632
AK2	2	190	50	0.263158
TRIAP1	2	190	50	0.263158
UBA52	2	190	46	0.242105
LYPLA1	2	190	51	0.268421
C1QBP	2	190	50	0.263158
PPP1CA	2	190	53	0.278947
BANF1	2	190	47	0.247368
SDF2	2	190	53	0.278947
PPP4C	2	190	50	0.263158
RPL35	2	190	47	0.247368
LSM1	2	190	52	0.273684
ICT1	2	190	49	0.257895
MED18	2	190	50	0.263158
MED31	2	190	47	0.247368
CLIC1	2	190	43	0.226316
MRPL54	2	190	49	0.257895
ATP5F1	2	190	51	0.268421
COPS3	2	190	45	0.236842
EIF3K	2	190	52	0.273684
NME1	2	190	49	0.257895
HSCB	2	190	48	0.252632
MRPS24	2	190	51	0.268421
BNIP1	2	190	50	0.263158
ORMDL2	2	190	49	0.257895
C8orf59	2	190	49	0.257895
SUPT4H1	2	190	48	0.252632
COPZ1	2	190	51	0.268421
NDUFA11	2	190	48	0.252632
MRPL53	2	190	52	0.273684
JTB	2	190	45	0.236842
VPS29	2	190	47	0.247368
UQCRQ	2	190	47	0.247368
TMEM126A	2	190	46	0.242105
MRPS7	2	190	49	0.257895
TMED2	2	190	46	0.242105
ASNA1	2	190	49	0.257895
EDEM2	2	190	48	0.252632
BUD31	2	190	49	0.257895
RAP1B	2	190	47	0.247368
TOMM22	2	190	46	0.242105
GTF3A	2	190	46	0.242105
TIMM17B	2	190	44	0.231579
UBE2C	2	190	33	0.173684
RPS21	2	190	49	0.257895
RPS3A	2	190	49	0.257895
POLR2L	2	190	52	0.273684
GPN1	2	190	46	0.242105
GMFG	2	190	40	0.210526
TMEM14B	2	190	50	0.263158
NDUFB7	2	190	51	0.268421
UBE2T	2	190	35	0.184211
PDZD11	2	190	47	0.247368
TMEM208	2	190	53	0.278947
PHPT1	2	190	49	0.257895
PIGF	2	190	48	0.252632
C3orf38	2	190	48	0.252632
PPIB	2	190	52	0.273684
NHP2	2	190	48	0.252632
RPS14	2	190	49	0.257895
GTF2B	2	190	44	0.231579
RPS15A	2	190	50	0.263158
GEMIN7	2	190	50	0.263158
EIF2B3	2	190	47	0.247368
MLX	2	190	44	0.231579
CKS1B	2	190	42	0.221053
PEX2	2	190	50	0.263158
RAB32	2	190	46	0.242105
RPS5	2	190	51	0.268421
PHF5A	2	190	49	0.257895
LSM7	2	190	46	0.242105
NPC2	2	190	38	0.2
MRPL47	2	190	48	0.252632
MRPS23	2	190	45	0.236842
CENPL	2	190	36	0.189474
PSMB6	2	190	49	0.257895
LY96	2	190	38	0.2
NDUFA13	2	190	49	0.257895
RPL35A	2	190	46	0.242105
MRPL52	2	190	52	0.273684
COX6B1	2	190	47	0.247368
TRAPPC3	2	190	47	0.247368
UQCR11	2	190	43	0.226316
NDUFA2	2	190	47	0.247368
C1orf43	2	190	45	0.236842
TUBA1C	2	190	46	0.242105
S100A11	2	190	39	0.205263
RPA3	2	190	46	0.242105
ARPC4	2	190	49	0.257895
ITGB3BP	2	190	43	0.226316
TMEM179B	2	190	48	0.252632
SNX11	2	190	44	0.231579
VKORC1	2	190	49	0.257895
MEMO1	2	190	44	0.231579
PSMA6	2	190	42	0.221053
PFN1	2	190	48	0.252632
TMEM101	2	190	50	0.263158
C19orf53	2	190	52	0.273684
IFT52	2	190	46	0.242105
CCNB2	2	190	30	0.157895
SNRPB	2	190	46	0.242105
DYNLT1	2	190	48	0.252632
SEC61B	2	190	49	0.257895
RABEPK	2	190	48	0.252632
SARNP	2	190	48	0.252632
S100A4	2	190	44	0.231579
PSMC2	2	190	45	0.236842
DUSP11	2	190	46	0.242105
TMEM14C	2	190	48	0.252632
RPN1	2	190	49	0.257895
RPL24	2	190	46	0.242105
CNPY2	2	190	46	0.242105
RPL39	2	190	47	0.247368
MRPS12	2	190	51	0.268421
PRKAG1	2	190	50	0.263158
MRPS35	2	190	43	0.226316
RPS11	2	190	47	0.247368
SNRNP40	2	190	43	0.226316
MRPL39	2	190	48	0.252632
MAD2L1	2	190	34	0.178947
GPX1	2	190	43	0.226316
ZMAT5	2	190	47	0.247368
NAA38	2	190	45	0.236842
IKBIP	2	190	46	0.242105
UNC50	2	190	48	0.252632
IL10RB	2	190	42	0.221053
TIMM10	2	190	49	0.257895
POP5	2	190	50	0.263158
ZNF410	2	190	50	0.263158
BRI3	2	190	46	0.242105
NAA20	2	190	47	0.247368
MRPL22	2	190	44	0.231579
PSMD8	2	190	48	0.252632
PSMA4	2	190	46	0.242105
TRMT112	2	190	46	0.242105
PSMD9	2	190	47	0.247368
CKS2	2	190	37	0.194737
HSD17B10	2	190	47	0.247368
VAMP5	2	190	47	0.247368
UROD	2	190	48	0.252632
HAX1	2	190	46	0.242105
ZNRD1	2	190	46	0.242105
CD63	2	190	50	0.263158
MDP1	2	190	48	0.252632
MRPS11	2	190	42	0.221053
SSBP1	2	190	47	0.247368
ALOX5AP	2	190	37	0.194737
TBCA	2	190	46	0.242105
ADSL	2	190	50	0.263158
PPIA	2	190	45	0.236842
ATP5E	2	190	47	0.247368
DTYMK	2	190	46	0.242105
KRTCAP2	2	190	48	0.252632
FAM103A1	2	190	48	0.252632
APOA1BP	2	190	42	0.221053
HSPB11	2	190	43	0.226316
IFNGR2	2	190	45	0.236842
C11orf31	2	190	38	0.2
DPY30	2	190	43	0.226316
POP4	2	190	48	0.252632
RPS18	2	190	47	0.247368
ARPC2	2	190	37	0.194737
CD58	2	190	45	0.236842
STOML2	2	190	45	0.236842
STRA13	2	190	44	0.231579
CDKN3	2	190	33	0.173684
DCTPP1	2	190	44	0.231579
MRPL27	2	190	47	0.247368
ZFAND6	2	190	48	0.252632
BLOC1S1	2	190	46	0.242105
C1GALT1C1	2	190	42	0.221053
ATP5L	2	190	43	0.226316
VPS25	2	190	49	0.257895
RPS19	2	190	49	0.257895
TMBIM4	2	190	45	0.236842
TCEB2	2	190	44	0.231579
ARF4	2	190	44	0.231579
ATP6V0B	2	190	41	0.215789
MRPL49	2	190	46	0.242105
DPM1	2	190	40	0.210526
SRPRB	2	190	47	0.247368
DDOST	2	190	48	0.252632
FAU	2	190	44	0.231579
BZW1	2	190	45	0.236842
CDC26	2	190	46	0.242105
GGH	2	190	42	0.221053
PPP1R8	2	190	43	0.226316
COMMD5	2	190	46	0.242105
CMC1	2	190	42	0.221053
ACTL6A	2	190	40	0.210526
C19orf70	2	190	42	0.221053
ARPC5	2	190	41	0.215789
MRPS10	2	190	45	0.236842
MRPS15	2	190	42	0.221053
POP7	2	190	44	0.231579
TRAM1	2	190	46	0.242105
LSM5	2	190	45	0.236842
RPS15	2	190	45	0.236842
COPE	2	190	47	0.247368
TBL2	2	190	48	0.252632
NDUFB2	2	190	47	0.247368
C12orf57	2	190	48	0.252632
PSMG3	2	190	48	0.252632
TIMM9	2	190	46	0.242105
FBXO4	2	190	43	0.226316
KTI12	2	190	48	0.252632
RPL18A	2	190	45	0.236842
KIAA0101	2	190	33	0.173684
CIAPIN1	2	190	42	0.221053
NFU1	2	190	44	0.231579
RPL36	2	190	46	0.242105
GLA	2	190	39	0.205263
C7orf55	2	190	47	0.247368
BCL7C	2	190	50	0.263158
RPL27A	2	190	46	0.242105
MRPL9	2	190	42	0.221053
SNUPN	2	190	46	0.242105
MAGOH	2	190	44	0.231579
BFAR	2	190	45	0.236842
AHCY	2	190	49	0.257895
CENPW	2	190	36	0.189474
EIF5A	2	190	47	0.247368
TMED3	2	190	44	0.231579
ABT1	2	190	46	0.242105
YIF1A	2	190	44	0.231579
NDUFS4	2	190	45	0.236842
SSR3	2	190	39	0.205263
NIP7	2	190	47	0.247368
MRPL33	2	190	41	0.215789
WIBG	2	190	48	0.252632
MRPL12	2	190	42	0.221053
NDUFB11	2	190	50	0.263158
TFB2M	2	190	44	0.231579
MPG	2	190	46	0.242105
COX7B	2	190	40	0.210526
CLPP	2	190	46	0.242105
ETHE1	2	190	47	0.247368
RARS2	2	190	43	0.226316
CCDC109B	2	190	43	0.226316
COX8A	2	190	45	0.236842
SPCS1	2	190	49	0.257895
STK16	2	190	45	0.236842
NDUFA7	2	190	51	0.268421
RPS16	2	190	48	0.252632
MRPS18C	2	190	44	0.231579
RPSA	2	190	48	0.252632
POLE3	2	190	42	0.221053
SNRPB2	2	190	49	0.257895
GSTP1	2	190	46	0.242105
MRPL40	2	190	48	0.252632
PPIL1	2	190	44	0.231579
RPL10A	2	190	47	0.247368
MAGT1	2	190	41	0.215789
YEATS4	2	190	41	0.215789
RNF7	2	190	42	0.221053
ATP5O	2	190	38	0.2
HMGN4	2	190	45	0.236842
SIVA1	2	190	44	0.231579
MOSPD1	2	190	43	0.226316
YRDC	2	190	45	0.236842
TXNDC12	2	190	47	0.247368
MRPL37	2	190	47	0.247368
MRPL32	2	190	41	0.215789
C5orf15	2	190	40	0.210526
ITGAE	2	190	42	0.221053
TMCO1	2	190	44	0.231579
MYL12A	2	190	38	0.2
RBX1	2	190	42	0.221053
GADD45GIP1	2	190	41	0.215789
RPL32	2	190	44	0.231579
CUTA	2	190	44	0.231579
LYRM4	2	190	39	0.205263
COMMD6	2	190	48	0.252632
DDT	2	190	46	0.242105
SNRPF	2	190	49	0.257895
CYC1	2	190	43	0.226316
MAD2L2	2	190	36	0.189474
RPS9	2	190	43	0.226316
C14orf142	2	190	46	0.242105
NSL1	2	190	39	0.205263
RHOA	2	190	41	0.215789
GABARAP	2	190	45	0.236842
EIF6	2	190	49	0.257895
ZNF627	2	190	42	0.221053
C17orf49	2	190	42	0.221053
HMGN2	2	190	35	0.184211
MRPL51	2	190	47	0.247368
LSM4	2	190	42	0.221053
PSMG2	2	190	42	0.221053
COQ5	2	190	39	0.205263
TXNDC15	2	190	47	0.247368
ADH5	2	190	42	0.221053
ILF2	2	190	34	0.178947
APRT	2	190	48	0.252632
RNFT1	2	190	40	0.210526
PFDN5	2	190	37	0.194737
ERGIC3	2	190	50	0.263158
COX7A2	2	190	38	0.2
TMEM147	2	190	48	0.252632
PDCD6	2	190	45	0.236842
PSMA3	2	190	36	0.189474
BET1	2	190	43	0.226316
RPL13A	2	190	44	0.231579
GSTO1	2	190	39	0.205263
RPL23A	2	190	40	0.210526
SDHAF2	2	190	47	0.247368
POMP	2	190	44	0.231579
TSTA3	2	190	47	0.247368
DAD1	2	190	49	0.257895
RPS3	2	190	44	0.231579
H2AFZ	2	190	35	0.184211
C16orf91	2	190	43	0.226316
RSL24D1	2	190	44	0.231579
RPS8	2	190	45	0.236842
TACO1	2	190	43	0.226316
TMEM203	2	190	46	0.242105
NOSIP	2	190	41	0.215789
ATOX1	2	190	42	0.221053
ZNF593	2	190	45	0.236842
ZCCHC10	2	190	44	0.231579
ATP5J	2	190	38	0.2
RPL38	2	190	37	0.194737
CCT2	2	190	44	0.231579
RANBP1	2	190	41	0.215789
RPL18	2	190	45	0.236842
ATP6V1F	2	190	43	0.226316
C15orf48	2	190	33	0.173684
TMEM223	2	190	46	0.242105
MPV17	2	190	48	0.252632
COPB1	2	190	42	0.221053
SEC13	2	190	47	0.247368
RFXANK	2	190	45	0.236842
TMED1	2	190	45	0.236842
UTP11L	2	190	37	0.194737
MAGOHB	2	190	42	0.221053
TMEM218	2	190	44	0.231579
MED19	2	190	42	0.221053
TM2D2	2	190	44	0.231579
RHOC	2	190	46	0.242105
MAD2L1BP	2	190	44	0.231579
TIMM13	2	190	45	0.236842
NEU1	2	190	42	0.221053
NSMCE1	2	190	44	0.231579
CHCHD2	2	190	40	0.210526
AKR1A1	2	190	42	0.221053
SDHB	2	190	40	0.210526
CSNK2B	2	190	44	0.231579
ITPA	2	190	51	0.268421
TAGLN2	2	190	46	0.242105
PGLS	2	190	49	0.257895
COPS6	2	190	49	0.257895
GLRX3	2	190	41	0.215789
C19orf24	2	190	44	0.231579
RPLP1	2	190	43	0.226316
TSPO	2	190	37	0.194737
DCTN3	2	190	41	0.215789
DDX47	2	190	43	0.226316
TMEM11	2	190	39	0.205263
GSTK1	2	190	43	0.226316
ZNHIT3	2	190	37	0.194737
PDCD10	2	190	34	0.178947
FAM195B	2	190	40	0.210526
PGK1	2	190	43	0.226316
ERH	2	190	46	0.242105
PSMA2	2	190	40	0.210526
DNAJC8	2	190	42	0.221053
HINT1	2	190	33	0.173684
HSBP1	2	190	42	0.221053
PSMB2	2	190	39	0.205263
MANBAL	2	190	46	0.242105
TOMM5	2	190	44	0.231579
DIABLO	2	190	42	0.221053
URM1	2	190	40	0.210526
GNG5	2	190	44	0.231579
MRPL21	2	190	36	0.189474
NDUFB6	2	190	40	0.210526
EIF4EBP1	2	190	39	0.205263
RFC2	2	190	36	0.189474
LMAN2	2	190	48	0.252632
BAK1	2	190	39	0.205263
SNRPD1	2	190	39	0.205263
DPH3	2	190	39	0.205263
UBE2D2	2	190	41	0.215789
COX16	2	190	51	0.268421
PSMB7	2	190	41	0.215789
SEC11A	2	190	47	0.247368
MRTO4	2	190	40	0.210526
MEA1	2	190	45	0.236842
GPN3	2	190	36	0.189474
DAP3	2	190	44	0.231579
PAK1IP1	2	190	42	0.221053
PDCD2	2	190	48	0.252632
TMSB15B	2	190	31	0.163158
PDIA6	2	190	44	0.231579
ILK	2	190	46	0.242105
PNO1	2	190	35	0.184211
INTS12	2	190	41	0.215789
ARL16	2	190	40	0.210526
USP39	2	190	41	0.215789
ALG8	2	190	48	0.252632
GLT8D1	2	190	44	0.231579
TRPT1	2	190	44	0.231579
EMP3	2	190	43	0.226316
MRPL44	2	190	38	0.2
NDUFA6	2	190	44	0.231579
NPM3	2	190	43	0.226316
RPL9	2	190	39	0.205263
MRPL20	2	190	41	0.215789
TOR1A	2	190	44	0.231579
C4orf27	2	190	42	0.221053
MRPS26	2	190	46	0.242105
RPLP0	2	190	40	0.210526
TXN2	2	190	42	0.221053
SEC22A	2	190	42	0.221053
NIF3L1	2	190	39	0.205263
MCTS1	2	190	35	0.184211
MTFR1	2	190	39	0.205263
RNMTL1	2	190	43	0.226316
CLN5	2	190	45	0.236842
FASTKD3	2	190	39	0.205263
TYROBP	2	190	36	0.189474
YIPF1	2	190	40	0.210526
PPP1R14B	2	190	46	0.242105
UTP18	2	190	42	0.221053
MED27	2	190	43	0.226316
CTU2	2	190	42	0.221053
MIS12	2	190	41	0.215789
PRDX2	2	190	41	0.215789
TEX264	2	190	52	0.273684
C14orf166	2	190	45	0.236842
TMEM60	2	190	44	0.231579
TIPRL	2	190	38	0.2
PMF1	2	190	35	0.184211
NRAS	2	190	38	0.2
NDUFC2	2	190	43	0.226316
COMMD8	2	190	40	0.210526
OXSM	2	190	46	0.242105
HMBS	2	190	42	0.221053
SHQ1	2	190	42	0.221053
NUDT1	2	190	40	0.210526
TP53RK	2	190	41	0.215789
CCDC23	2	190	38	0.2
IGFBP7	2	190	39	0.205263
CHCHD1	2	190	47	0.247368
MYCBP	2	190	36	0.189474
OCIAD2	2	190	43	0.226316
MED11	2	190	41	0.215789
RNF25	2	190	37	0.194737
CCDC58	2	190	45	0.236842
C2orf47	2	190	42	0.221053
TRAPPC1	2	190	41	0.215789
POLR3C	2	190	36	0.189474
PHB2	2	190	42	0.221053
ANAPC10	2	190	45	0.236842
FARS2	2	190	45	0.236842
C1orf53	2	190	40	0.210526
FAM32A	2	190	41	0.215789
YWHAQ	2	190	37	0.194737
MRPS22	2	190	39	0.205263
DNTTIP1	2	190	47	0.247368
FRG1	2	190	41	0.215789
S100A6	2	190	41	0.215789
CCDC59	2	190	34	0.178947
LGALS1	2	190	39	0.205263
PDRG1	2	190	42	0.221053
MRPS33	2	190	39	0.205263
FBXL5	2	190	41	0.215789
PRMT1	2	190	40	0.210526
CFL1	2	190	46	0.242105
SLAMF9	2	190	41	0.215789
MRPL17	2	190	44	0.231579
PARL	2	190	41	0.215789
SSNA1	2	190	35	0.184211
METTL5	2	190	43	0.226316
TBC1D7	2	190	39	0.205263
TP53TG1	2	190	42	0.221053
CHMP2A	2	190	40	0.210526
GEMIN6	2	190	45	0.236842
POLR1C	2	190	45	0.236842
CWC15	2	190	44	0.231579
LYRM1	2	190	43	0.226316
AKR1B1	2	190	41	0.215789
ZDHHC4	2	190	42	0.221053
MRPL3	2	190	41	0.215789
MCRS1	2	190	37	0.194737
SDHD	2	190	45	0.236842
BOLA2	2	190	37	0.194737
METTL2A	2	190	39	0.205263
ARMC10	2	190	36	0.189474
TRAPPC2L	2	190	34	0.178947
TMEM99	2	190	45	0.236842
NUBP2	2	190	34	0.178947
POLR2H	2	190	39	0.205263
PSENEN	2	190	40	0.210526
LRRC42	2	190	41	0.215789
PSMD6	2	190	37	0.194737
ARL2BP	2	190	37	0.194737
ALG14	2	190	38	0.2
DRG1	2	190	38	0.2
PDCD2L	2	190	41	0.215789
MRPL46	2	190	41	0.215789
ARPC1A	2	190	38	0.2
TMEM9	2	190	43	0.226316
MRPS18A	2	190	40	0.210526
NECAP2	2	190	38	0.2
PAFAH1B3	2	190	34	0.178947
SPG21	2	190	43	0.226316
IMMP1L	2	190	37	0.194737
IFI27L1	2	190	42	0.221053
ING4	2	190	41	0.215789
RER1	2	190	37	0.194737
GPX7	2	190	50	0.263158
PPT1	2	190	35	0.184211
CHID1	2	190	50	0.263158
CBX3	2	190	37	0.194737
TMEM68	2	190	38	0.2
DHRS7B	2	190	42	0.221053
RQCD1	2	190	29	0.152632
CENPQ	2	190	34	0.178947
POLR2J	2	190	45	0.236842
POLR2C	2	190	40	0.210526
TUBA1A	2	190	35	0.184211
SUMF2	2	190	37	0.194737
NMNAT1	2	190	40	0.210526
C11orf58	2	190	36	0.189474
POLR3K	2	190	36	0.189474
AP2S1	2	190	34	0.178947
NUTF2	2	190	43	0.226316
ZNF561	2	190	42	0.221053
PSMC4	2	190	39	0.205263
NUDT22	2	190	42	0.221053
PSMG1	2	190	39	0.205263
N6AMT2	2	190	41	0.215789
SPINK8	2	190	44	0.231579
RPP40	2	190	43	0.226316
C7orf50	2	190	40	0.210526
RAE1	2	190	37	0.194737
ZNF581	2	190	39	0.205263
SLC25A5	2	190	42	0.221053
PAIP1	2	190	41	0.215789
ARF5	2	190	39	0.205263
RFWD2	2	190	39	0.205263
EIF4A1	2	190	37	0.194737
GNPDA1	2	190	42	0.221053
UFD1L	2	190	35	0.184211
RAB1B	2	190	47	0.247368
ATPAF2	2	190	36	0.189474
SLMO2	2	190	42	0.221053
UBAC2	2	190	42	0.221053
PTRH2	2	190	45	0.236842
MTCP1	2	190	39	0.205263
ISCA2	2	190	45	0.236842
C18orf21	2	190	40	0.210526
GBAS	2	190	36	0.189474
WDR77	2	190	40	0.210526
SNRPE	2	190	41	0.215789
C5orf28	2	190	41	0.215789
CREB3	2	190	40	0.210526
UBXN8	2	190	40	0.210526
MIF	2	190	41	0.215789
PSMB5	2	190	38	0.2
PXMP2	2	190	40	0.210526
HIST1H4J	2	190	39	0.205263
CGRRF1	2	190	39	0.205263
MYNN	2	190	34	0.178947
MED30	2	190	33	0.173684
ALKBH3	2	190	41	0.215789
DHRSX	2	190	40	0.210526
TOR3A	2	190	41	0.215789
ELAC1	2	190	38	0.2
CYTL1	2	190	40	0.210526
CCT4	2	190	36	0.189474
PSMC1	2	190	38	0.2
ENY2	2	190	32	0.168421
UBA3	2	190	38	0.2
BCAP31	2	190	39	0.205263
C11orf73	2	190	37	0.194737
TRAPPC4	2	190	40	0.210526
THYN1	2	190	34	0.178947
PGAM5	2	190	32	0.168421
SLC35B1	2	190	43	0.226316
FTSJ1	2	190	39	0.205263
E2F6	2	190	41	0.215789
DDX28	2	190	42	0.221053
YWHAE	2	190	39	0.205263
PREB	2	190	38	0.2
LSM12	2	190	46	0.242105
KRT10	2	190	30	0.157895
SELT	2	190	44	0.231579
SUCLG1	2	190	46	0.242105
YIPF2	2	190	50	0.263158
RPS29	2	190	44	0.231579
TMEM106C	2	190	42	0.221053
BRIX1	2	190	35	0.184211
FLAD1	2	190	36	0.189474
APH1A	2	190	42	0.221053
SHFM1	2	190	46	0.242105
TPT1	2	190	35	0.184211
MOSPD3	2	190	41	0.215789
MFSD5	2	190	48	0.252632
TRNAU1AP	2	190	35	0.184211
SUMO2	2	190	41	0.215789
RPF1	2	190	33	0.173684
C20orf196	2	190	34	0.178947
MAP7	3	143	54	0.377622
SLC45A3	3	143	54	0.377622
MOG	3	143	54	0.377622
FAM124A	3	143	54	0.377622
MAG	3	143	54	0.377622
PSEN1	3	143	54	0.377622
NIPAL4	3	143	54	0.377622
CARNS1	3	143	54	0.377622
PLD1	3	143	54	0.377622
SGK2	3	143	54	0.377622
CDK18	3	143	54	0.377622
GNAI1	3	143	54	0.377622
HAPLN2	3	143	54	0.377622
SH3TC2	3	143	53	0.370629
NRBP2	3	143	52	0.363636
FMNL2	3	143	54	0.377622
ELOVL1	3	143	54	0.377622
HSPA2	3	143	51	0.356643
LDB3	3	143	54	0.377622
DBNDD2	3	143	53	0.370629
PRRG1	3	143	54	0.377622
CLDN11	3	143	54	0.377622
RFFL	3	143	52	0.363636
NT5DC1	3	143	54	0.377622
C21orf91	3	143	54	0.377622
KLK6	3	143	54	0.377622
EDIL3	3	143	54	0.377622
PACS2	3	143	53	0.370629
2021-09-08	3	143	54	0.377622
CPPED1	3	143	54	0.377622
FAR1	3	143	54	0.377622
MYO1D	3	143	53	0.370629
SYNJ2	3	143	54	0.377622
BACE1	3	143	54	0.377622
AGPAT4	3	143	54	0.377622
FGFR2	3	143	52	0.363636
TBC1D12	3	143	54	0.377622
PCSK6	3	143	52	0.363636
CLDND1	3	143	54	0.377622
DYNC1I2	3	143	53	0.370629
RAPGEF5	3	143	53	0.370629
PLP1	3	143	54	0.377622
CNTNAP4	3	143	53	0.370629
ENPP2	3	143	54	0.377622
MTMR10	3	143	54	0.377622
RASGRP3	3	143	54	0.377622
CMTM5	3	143	50	0.34965
CDKN1C	3	143	53	0.370629
LIPE	3	143	54	0.377622
FA2H	3	143	54	0.377622
SEMA4D	3	143	54	0.377622
TMEM139	3	143	54	0.377622
ANLN	3	143	54	0.377622
TF	3	143	54	0.377622
PLEKHH1	3	143	54	0.377622
SGK3	3	143	51	0.356643
GJB1	3	143	53	0.370629
ARHGEF37	3	143	53	0.370629
ERMN	3	143	54	0.377622
TMEM144	3	143	54	0.377622
NKAIN2	3	143	54	0.377622
ENPP6	3	143	52	0.363636
GPR62	3	143	54	0.377622
STXBP3	3	143	53	0.370629
WIPF1	3	143	51	0.356643
CNP	3	143	53	0.370629
ZNF536	3	143	53	0.370629
GLTP	3	143	54	0.377622
PAQR4	3	143	50	0.34965
TMEM125	3	143	52	0.363636
VAMP3	3	143	53	0.370629
FAM178B	3	143	54	0.377622
HHATL	3	143	53	0.370629
ULK2	3	143	53	0.370629
FUT8	3	143	50	0.34965
ENPP4	3	143	51	0.356643
C10orf128	3	143	54	0.377622
RNF13	3	143	49	0.342657
ABCA2	3	143	53	0.370629
FEZ1	3	143	53	0.370629
MAN2A1	3	143	53	0.370629
DNAH17	3	143	54	0.377622
SECISBP2L	3	143	53	0.370629
TESK2	3	143	51	0.356643
CPOX	3	143	54	0.377622
BOK	3	143	51	0.356643
HN1L	3	143	54	0.377622
C10orf90	3	143	52	0.363636
GJC2	3	143	52	0.363636
SLC31A2	3	143	51	0.356643
RNF125	3	143	54	0.377622
TGFA	3	143	49	0.342657
TMEM189	3	143	49	0.342657
PRIMA1	3	143	53	0.370629
TSPAN15	3	143	50	0.34965
COL4A5	3	143	53	0.370629
KIF13B	3	143	53	0.370629
RPS6KA2	3	143	52	0.363636
SEC14L5	3	143	52	0.363636
HOXD1	3	143	53	0.370629
SCCPDH	3	143	54	0.377622
SLCO3A1	3	143	50	0.34965
CHMP2B	3	143	52	0.363636
SPTLC2	3	143	52	0.363636
TSPAN8	3	143	53	0.370629
2021-09-10	3	143	53	0.370629
PEX5L	3	143	48	0.335664
KEL	3	143	54	0.377622
FNTB	3	143	53	0.370629
LANCL1	3	143	53	0.370629
TMEM151A	3	143	49	0.342657
STRN	3	143	52	0.363636
TRPM6	3	143	52	0.363636
TMEM63A	3	143	54	0.377622
UGT8	3	143	54	0.377622
ST18	3	143	45	0.314685
TMC6	3	143	53	0.370629
KIAA1324L	3	143	49	0.342657
TMEM206	3	143	47	0.328671
ARHGAP23	3	143	53	0.370629
REEP3	3	143	49	0.342657
ZDHHC20	3	143	54	0.377622
GCA	3	143	49	0.342657
FNTA	3	143	48	0.335664
ARHGAP22	3	143	49	0.342657
CLN8	3	143	54	0.377622
IPO13	3	143	52	0.363636
CNTN2	3	143	54	0.377622
SLC48A1	3	143	51	0.356643
LHPP	3	143	53	0.370629
DPYSL5	3	143	50	0.34965
PLCL1	3	143	53	0.370629
SLC44A1	3	143	48	0.335664
DNM2	3	143	46	0.321678
MBNL2	3	143	48	0.335664
SNX24	3	143	53	0.370629
SEPP1	3	143	50	0.34965
PIGP	3	143	50	0.34965
SVIP	3	143	50	0.34965
PADI2	3	143	49	0.342657
HMSD	3	143	52	0.363636
RHBDL2	3	143	54	0.377622
SLC25A29	3	143	50	0.34965
SHROOM4	3	143	48	0.335664
STK39	3	143	48	0.335664
FAM19A4	3	143	51	0.356643
NPC1	3	143	54	0.377622
DUSP22	3	143	48	0.335664
LZTS2	3	143	49	0.342657
PAPSS1	3	143	46	0.321678
ARL8A	3	143	45	0.314685
APLP1	3	143	54	0.377622
SYPL1	3	143	46	0.321678
RNF130	3	143	49	0.342657
NDE1	3	143	46	0.321678
PAQR8	3	143	47	0.328671
MOSPD2	3	143	52	0.363636
CAPN3	3	143	54	0.377622
PRR5L	3	143	43	0.300699
PTPRH	3	143	51	0.356643
CC2D1B	3	143	48	0.335664
DHCR24	3	143	54	0.377622
ERMP1	3	143	52	0.363636
ATP10B	3	143	48	0.335664
JAM3	3	143	51	0.356643
S100B	3	143	49	0.342657
SFT2D1	3	143	46	0.321678
ST6GALNAC3	3	143	50	0.34965
LRRC8D	3	143	45	0.314685
ENTPD5	3	143	50	0.34965
MICALL1	3	143	46	0.321678
TTLL5	3	143	46	0.321678
SLC12A2	3	143	50	0.34965
SAR1B	3	143	45	0.314685
CYP27A1	3	143	47	0.328671
NACAD	3	143	50	0.34965
FRMD4B	3	143	53	0.370629
MAP7D1	3	143	46	0.321678
ST3GAL4	3	143	45	0.314685
TTLL11	3	143	50	0.34965
FAM63A	3	143	47	0.328671
DTNB	3	143	48	0.335664
PPAP2C	3	143	51	0.356643
NKX2-8	3	143	50	0.34965
CHADL	3	143	44	0.307692
TNS1	3	143	47	0.328671
STAMBP	3	143	42	0.293706
FOLH1	3	143	53	0.370629
SLC5A11	3	143	51	0.356643
ADO	3	143	44	0.307692
SLC26A9	3	143	51	0.356643
MOBP	3	143	54	0.377622
SORT1	3	143	45	0.314685
SLC22A15	3	143	51	0.356643
GPR37	3	143	49	0.342657
ANXA13	3	143	51	0.356643
PPP1R14A	3	143	52	0.363636
KCTD7	3	143	47	0.328671
TMC7	3	143	53	0.370629
KDSR	3	143	48	0.335664
AATK	3	143	52	0.363636
TMCC3	3	143	53	0.370629
MBOAT1	3	143	50	0.34965
STX2	3	143	47	0.328671
SHROOM1	3	143	47	0.328671
CCNE2	3	143	42	0.293706
FAM53A	3	143	51	0.356643
FBXO7	3	143	51	0.356643
PACSIN3	3	143	43	0.300699
RAI14	3	143	49	0.342657
PDE11A	3	143	52	0.363636
CARD14	3	143	47	0.328671
DTX4	3	143	45	0.314685
MAP6D1	3	143	42	0.293706
FAM13C	3	143	46	0.321678
FRYL	3	143	51	0.356643
PXK	3	143	52	0.363636
GPD1	3	143	45	0.314685
MAL	3	143	52	0.363636
CPEB1	3	143	45	0.314685
CPA2	3	143	46	0.321678
BTBD16	3	143	54	0.377622
DOHH	3	143	51	0.356643
C1orf198	3	143	42	0.293706
ALS2CR11	3	143	43	0.300699
GAL3ST1	3	143	46	0.321678
LGR5	3	143	47	0.328671
NIPA1	3	143	51	0.356643
CYTH1	3	143	47	0.328671
SLAIN1	3	143	43	0.300699
TFEB	3	143	46	0.321678
POLR3G	3	143	44	0.307692
GAS2	3	143	44	0.307692
ZDHHC14	3	143	39	0.272727
PICALM	3	143	44	0.307692
FRK	3	143	52	0.363636
PLA2G12A	3	143	53	0.370629
TMEM59	3	143	38	0.265734
ZFYVE16	3	143	49	0.342657
S1PR5	3	143	53	0.370629
SEMA3B	3	143	53	0.370629
ZNF189	3	143	46	0.321678
EMILIN2	3	143	42	0.293706
ANXA9	3	143	43	0.300699
PLA2G16	3	143	52	0.363636
MYO1E	3	143	42	0.293706
ATG3	3	143	46	0.321678
ANAPC5	3	143	47	0.328671
LLGL1	3	143	46	0.321678
MYLK	3	143	45	0.314685
RAB4B	3	143	39	0.272727
HBS1L	3	143	53	0.370629
CCNB3	3	143	44	0.307692
RBM11	3	143	47	0.328671
MYO1A	3	143	54	0.377622
DMBT1	3	143	52	0.363636
ITFG3	3	143	40	0.27972
FAM107B	3	143	54	0.377622
FLNB	3	143	45	0.314685
SIRT2	3	143	39	0.272727
ABTB2	3	143	44	0.307692
SLC13A3	3	143	41	0.286713
SESTD1	3	143	51	0.356643
SPOCK3	3	143	53	0.370629
BVES	3	143	42	0.293706
ADAMTS4	3	143	43	0.300699
EVI2A	3	143	51	0.356643
MYH14	3	143	48	0.335664
COL16A1	3	143	45	0.314685
TRIM2	3	143	47	0.328671
ARHGEF2	3	143	38	0.265734
SLC25A13	3	143	38	0.265734
C1GALT1	3	143	44	0.307692
NINJ2	3	143	51	0.356643
POMGNT1	3	143	36	0.251748
SIDT2	3	143	40	0.27972
UBE2G1	3	143	40	0.27972
OTUD7B	3	143	51	0.356643
TRAK2	3	143	51	0.356643
LMBRD1	3	143	41	0.286713
LRP2	3	143	50	0.34965
ENOPH1	3	143	44	0.307692
CDC42EP2	3	143	41	0.286713
AFMID	3	143	47	0.328671
PLEKHG4	3	143	40	0.27972
CCDC152	3	143	43	0.300699
EPB41L3	3	143	38	0.265734
MVK	3	143	44	0.307692
HSD17B4	3	143	47	0.328671
HINT3	3	143	51	0.356643
ADAT3	3	143	39	0.272727
MARCKSL1	3	143	36	0.251748
TBCB	3	143	39	0.272727
ELOVL6	3	143	40	0.27972
RILPL1	3	143	48	0.335664
MTUS1	3	143	46	0.321678
PIP4K2A	3	143	54	0.377622
USP40	3	143	43	0.300699
CNDP1	3	143	48	0.335664
KRT74	3	143	40	0.27972
MAPRE2	3	143	35	0.244755
COL9A2	3	143	49	0.342657
CA14	3	143	36	0.251748
LITAF	3	143	40	0.27972
HRASLS5	3	143	37	0.258741
TP53TG5	3	143	53	0.370629
C7orf34	3	143	46	0.321678
CCDC159	3	143	44	0.307692
NKX6-2	3	143	52	0.363636
STMN4	3	143	52	0.363636
TMEM184B	3	143	37	0.258741
STX7	3	143	39	0.272727
MPP2	3	143	39	0.272727
RNF141	3	143	52	0.363636
SRD5A3	3	143	38	0.265734
PIGM	3	143	37	0.258741
ZCCHC17	3	143	40	0.27972
SCD	3	143	43	0.300699
APIP	3	143	49	0.342657
BMP8A	3	143	40	0.27972
TMTC2	3	143	48	0.335664
AGTPBP1	3	143	48	0.335664
SYNGR2	3	143	40	0.27972
TRPV5	3	143	53	0.370629
CPEB2	3	143	42	0.293706
RNF220	3	143	45	0.314685
LIPA	3	143	36	0.251748
SEC22C	3	143	34	0.237762
ZNF488	3	143	36	0.251748
TMEM64	3	143	36	0.251748
POLK	3	143	40	0.27972
ABCA6	3	143	48	0.335664
WWC2	3	143	51	0.356643
C12orf76	3	143	48	0.335664
SBDS	3	143	38	0.265734
C2CD2	3	143	40	0.27972
MBP	3	143	52	0.363636
RASSF2	3	143	40	0.27972
ERBB3	3	143	46	0.321678
GSN	3	143	40	0.27972
CHST2	3	143	35	0.244755
SERINC1	3	143	44	0.307692
ATP9B	3	143	35	0.244755
KIF16B	3	143	48	0.335664
ACER3	3	143	40	0.27972
KANK4	3	143	40	0.27972
MYO9B	3	143	41	0.286713
ACSL1	3	143	41	0.286713
CTNNA3	3	143	51	0.356643
GLDN	3	143	52	0.363636
PLEKHB1	3	143	50	0.34965
C16orf70	3	143	35	0.244755
SLC4A9	3	143	51	0.356643
RHOG	3	143	37	0.258741
C22orf46	3	143	52	0.363636
SAMD4A	3	143	46	0.321678
TMTC4	3	143	45	0.314685
SNX6	3	143	48	0.335664
SAMD8	3	143	36	0.251748
RAP1A	3	143	47	0.328671
PAQR6	3	143	52	0.363636
CRTC3	3	143	37	0.258741
UNC5C	3	143	43	0.300699
ZFYVE19	3	143	39	0.272727
RBP7	3	143	49	0.342657
FAM73A	3	143	36	0.251748
MRPL48	3	143	39	0.272727
LSS	3	143	42	0.293706
ATP11A	3	143	40	0.27972
EHF	3	143	44	0.307692
SEMA7A	3	143	35	0.244755
CLCA2	3	143	46	0.321678
ANO10	3	143	33	0.230769
TJAP1	3	143	50	0.34965
RAMP3	3	143	36	0.251748
PMP22	3	143	40	0.27972
ARHGEF16	3	143	41	0.286713
FAM177A1	3	143	53	0.370629
NDRG1	3	143	49	0.342657
MTMR2	3	143	35	0.244755
COPS2	3	143	34	0.237762
TLL2	3	143	37	0.258741
TMEM165	3	143	47	0.328671
SGPP1	3	143	36	0.251748
LAMP2	3	143	45	0.314685
CHP2	3	143	43	0.300699
ARHGEF1	3	143	43	0.300699
HIAT1	3	143	33	0.230769
PPDPF	3	143	36	0.251748
OSBPL1A	3	143	49	0.342657
PPAP2A	3	143	32	0.223776
MITF	3	143	42	0.293706
TRPV6	3	143	39	0.272727
KRT86	3	143	35	0.244755
RAB5B	3	143	34	0.237762
CFTR	3	143	45	0.314685
CNTF	3	143	45	0.314685
AGPS	3	143	35	0.244755
ATP8A1	3	143	40	0.27972
VMAC	3	143	37	0.258741
C2CD4D	3	143	36	0.251748
ARRDC4	3	143	42	0.293706
HOXA4	3	143	37	0.258741
GAB4	3	143	48	0.335664
PAFAH1B2	3	143	32	0.223776
GPIHBP1	3	143	50	0.34965
EFHD1	3	143	45	0.314685
ALAD	3	143	50	0.34965
POC1B	3	143	43	0.300699
FAM188A	3	143	33	0.230769
GEMIN8	3	143	34	0.237762
TMEM88B	3	143	47	0.328671
FAIM	3	143	34	0.237762
GRAP2	3	143	41	0.286713
HIST1H2BN	3	143	31	0.216783
LPCAT2	3	143	38	0.265734
JOSD2	3	143	40	0.27972
LIMCH1	3	143	46	0.321678
SCRN3	3	143	40	0.27972
CD46	3	143	42	0.293706
FMO4	3	143	40	0.27972
SPOPL	3	143	49	0.342657
FAM178A	3	143	38	0.265734
MAP3K11	3	143	39	0.272727
SAV1	3	143	43	0.300699
SLC22A23	3	143	44	0.307692
SLC35B3	3	143	44	0.307692
ZFP57	3	143	50	0.34965
MAP4K5	3	143	40	0.27972
SNX1	3	143	32	0.223776
POU2AF1	3	143	38	0.265734
ITCH	3	143	41	0.286713
SGMS1	3	143	35	0.244755
PLXNB3	3	143	42	0.293706
ADIPOR2	3	143	44	0.307692
MAGEC3	3	143	48	0.335664
PDE1C	3	143	51	0.356643
SH3YL1	3	143	33	0.230769
OR2K2	3	143	48	0.335664
MAPK8IP1	3	143	33	0.230769
USP54	3	143	39	0.272727
CDC42EP1	3	143	37	0.258741
ELF2	3	143	44	0.307692
NKX2-2	3	143	32	0.223776
BCAS1	3	143	45	0.314685
PKP4	3	143	46	0.321678
APOD	3	143	41	0.286713
PHLDB1	3	143	51	0.356643
ZEB2	3	143	49	0.342657
GNA14	3	143	34	0.237762
PTPRD	3	143	35	0.244755
CD22	3	143	49	0.342657
GALNT6	3	143	51	0.356643
MAP4	3	143	48	0.335664
VWA1	3	143	38	0.265734
ABHD5	3	143	31	0.216783
WSB1	3	143	39	0.272727
TARSL2	3	143	50	0.34965
UVRAG	3	143	43	0.300699
DNAJC15	3	143	44	0.307692
SNX30	3	143	43	0.300699
FYCO1	3	143	37	0.258741
RABEP1	3	143	46	0.321678
TTYH2	3	143	43	0.300699
MPP5	3	143	41	0.286713
CPD	3	143	30	0.20979
USP31	3	143	36	0.251748
WNK1	3	143	46	0.321678
SAP18	3	143	47	0.328671
C5orf58	3	143	40	0.27972
GMFB	3	143	47	0.328671
TRIM59	3	143	48	0.335664
ZNF326	3	143	47	0.328671
PRR18	3	143	51	0.356643
SQLE	3	143	31	0.216783
HPN	3	143	44	0.307692
LGSN	3	143	46	0.321678
ANTXRL	3	143	45	0.314685
SH3GL3	3	143	46	0.321678
C4orf3	3	143	47	0.328671
INF2	3	143	35	0.244755
C17orf85	3	143	39	0.272727
STX4	3	143	35	0.244755
ABCA8	3	143	49	0.342657
CAPN13	3	143	45	0.314685
ANKRD40	3	143	40	0.27972
DICER1	3	143	43	0.300699
AIF1L	3	143	45	0.314685
EPM2A	3	143	44	0.307692
AMPD3	3	143	43	0.300699
TRIM41	3	143	45	0.314685
NDST1	3	143	35	0.244755
FAM171A1	3	143	28	0.195804
ZNF664	3	143	41	0.286713
DNAJC21	3	143	41	0.286713
PAAF1	3	143	43	0.300699
VPS4B	3	143	35	0.244755
KIF5B	3	143	40	0.27972
DEPDC7	3	143	40	0.27972
KIAA1328	3	143	44	0.307692
MTRR	3	143	38	0.265734
TP53INP2	3	143	45	0.314685
KTN1	3	143	47	0.328671
NFYB	3	143	42	0.293706
SETD3	3	143	37	0.258741
PRMT2	3	143	33	0.230769
NUDT16	3	143	41	0.286713
NEK7	3	143	42	0.293706
NEK3	3	143	46	0.321678
BEST1	3	143	45	0.314685
DLG1	3	143	43	0.300699
PGPEP1	3	143	44	0.307692
TULP4	3	143	40	0.27972
PLLP	3	143	47	0.328671
PDE8A	3	143	46	0.321678
KCNJ2	3	143	42	0.293706
TCFL5	3	143	39	0.272727
TTLL7	3	143	48	0.335664
ANP32B	3	143	46	0.321678
CFL2	3	143	48	0.335664
NPHP3	3	143	37	0.258741
HOXB5	3	143	42	0.293706
LGI3	3	143	38	0.265734
CAPN9	3	143	42	0.293706
UFM1	3	143	40	0.27972
SGCD	3	143	34	0.237762
[truncated: 13,266 more rows]

## Sheet: GTEx-TCGA Enrichment
Bicluster No.	Number of Samples in Bicluster	p-value TCGA	FDR TCGA (BH)	Number of TCGA Samples	p-value GTEx	FDR GTEx (BH)	Number of GTEx Samples	p-value LGG	FDR LGG (BH)	Number of LGG Samples	p-value GBM	FDR GBM (BH)	Number of GBM Samples
Bicluster No.1	153	1	1	1	5.49e-31	1.4e-29	152	1	1	1	1	1	0
Bicluster No.2	190	8.44e-66	4.3e-64	176	1	1	14	0.000159437	0.000956624	76	9.87e-71	9.16e-70	100
Bicluster No.3	143	1	1	12	6.32e-16	1.61e-15	131	1	1	12	1	1	0
Bicluster No.4	185	1	1	27	1.84e-12	3.75e-12	158	0.999999	1	27	1	1	0
Bicluster No.5	132	1	1	1	2.1e-26	1.95e-25	131	1	1	1	1	1	0
Bicluster No.6	181	2.96e-52	3.36e-51	160	1	1	21	7.54e-10	9.61e-09	88	1.31e-36	5.58e-36	72
Bicluster No.7	169	9.92e-65	3.37e-63	161	1	1	8	0.934651	1	40	1.18e-116	6.01e-115	121
Bicluster No.8	193	1	1	14	1.89e-23	8.05e-23	179	1	1	14	1	1	0
Bicluster No.9	113	0.661844	1	40	0.414841	0.705229	73	0.833401	1	28	0.248139	0.617321	12
Bicluster No.10	154	1	1	2	1.72e-29	2.92e-28	152	1	1	2	1	1	0
Bicluster No.11	129	1	1	0	1.09e-27	1.59e-26	129	1	1	0	1	1	0
Bicluster No.12	133	1.88e-62	4.8e-61	133	1	1	0	0.00190845	0.00973309	53	5.35e-60	3.9e-59	80
Bicluster No.13	156	1	1	0	1.13e-33	1.15e-31	156	1	1	0	1	1	0
Bicluster No.14	119	1	1	1	1.31e-23	5.79e-23	118	1	1	1	1	1	0
Bicluster No.15	131	1	1	1	3.45e-26	2.71e-25	130	1	1	1	1	1	0
Bicluster No.16	142	1	1	0	1.48e-30	3.02e-29	142	1	1	0	1	1	0
Bicluster No.17	123	1	1	1	1.82e-24	9.77e-24	122	1	1	1	1	1	0
Bicluster No.18	147	1.01e-11	2.44e-11	93	1	1	54	0.428446	1	43	1.15e-20	3.92e-20	50
Bicluster No.19	129	1	1	6	5.17e-19	1.46e-18	123	1	1	6	1	1	0
Bicluster No.20	117	1	1	0	4.54e-25	2.89e-24	117	1	1	0	1	1	0
Bicluster No.21	113	1	1	7	6.44e-15	1.49e-14	106	1	1	7	1	1	0
Bicluster No.22	160	1.12e-40	4.21e-40	137	1	1	23	1.7e-15	2.89e-14	91	1.33e-15	3.77e-15	46
Bicluster No.23	152	2.29e-38	8.04e-38	130	1	1	22	3.24e-11	4.73e-10	80	6.39e-20	2.04e-19	50
Bicluster No.24	131	1	1	1	3.45e-26	2.71e-25	130	1	1	1	1	1	0
Bicluster No.25	119	1	1	0	1.67e-25	1.13e-24	119	1	1	0	1	1	0
Bicluster No.26	169	1.47e-44	6.23e-44	146	1	1	23	9.25e-19	1.89e-17	100	1.4e-14	3.85e-14	46
Bicluster No.27	163	1	1	19	4.7e-14	1.04e-13	144	1	1	19	1	1	0
Bicluster No.28	112	1	1	6	1.01e-15	2.51e-15	106	1	1	6	1	1	0
Bicluster No.29	107	2.35e-47	1.26e-46	106	1	1	1	1	1	8	6.69e-110	1.71e-108	98
Bicluster No.30	149	1	1	0	4.13e-32	2.1e-30	149	1	1	0	1	1	0
Bicluster No.31	104	1	1	1	1.99e-20	6.75e-20	103	1	1	1	1	1	0
Bicluster No.32	111	1	1	1	6.59e-22	2.32e-21	110	1	1	1	1	1	0
Bicluster No.33	128	1	1	0	1.8e-27	2.3e-26	128	1	1	0	1	1	0
Bicluster No.34	126	0.996721	1	33	0.00592328	0.0104168	93	0.73967	1	33	1	1	0
Bicluster No.35	124	1	1	1	1.11e-24	6.29e-24	123	1	1	1	1	1	0
Bicluster No.36	154	1	1	10	9.25e-20	2.86e-19	144	1	1	10	1	1	0
Bicluster No.37	176	1.49e-66	1.52e-64	167	1	1	9	1.55e-88	1.59e-86	167	1	1	0
Bicluster No.38	108	3.51e-50	3.26e-49	108	1	1	0	0.999455	1	17	6.22e-93	9.06e-92	91
Bicluster No.39	164	1	1	2	1.13e-31	3.83e-30	162	1	1	2	1	1	0
Bicluster No.40	103	1	1	1	3.22e-20	1.06e-19	102	1	1	1	1	1	0
Bicluster No.41	111	2.83e-49	2.06e-48	110	1	1	1	1	1	4	2e-126	2.04e-124	106
Bicluster No.42	132	3.92e-31	1.11e-30	111	1	1	21	2.58e-07	2.2e-06	64	2.56e-20	8.43e-20	47
Bicluster No.43	132	1	1	1	2.1e-26	1.95e-25	131	1	1	1	1	1	0
Bicluster No.44	109	4.03e-22	1.03e-21	88	1	1	21	0.000927761	0.00525731	46	1.34e-19	4.14e-19	42
Bicluster No.45	120	1	1	1	7.99e-24	3.7e-23	119	1	1	1	1	1	0
Bicluster No.46	121	2.64e-48	1.5e-47	117	1	1	4	0.950026	1	27	2.37e-82	3.02e-81	90
Bicluster No.47	132	8.13e-52	8.29e-51	127	1	1	5	0.405627	1	39	3.3e-73	3.37e-72	88
Bicluster No.48	129	1	1	12	1.84e-13	4e-13	117	1	1	12	1	1	0
Bicluster No.49	121	6.38e-38	2.1e-37	110	1	1	11	2.34e-07	2.17e-06	60	3.09e-25	1.17e-24	50
Bicluster No.50	107	7.86e-32	2.29e-31	96	1	1	11	1	1	5	1.02e-93	1.73e-92	91
Bicluster No.51	118	1.26e-24	3.39e-24	96	1	1	22	0.850415	1	29	1.51e-46	6.99e-46	67
Bicluster No.52	137	1	1	8	1.79e-18	4.94e-18	129	1	1	8	1	1	0
Bicluster No.53	116	1	1	0	7.48e-25	4.49e-24	116	1	1	0	1	1	0
Bicluster No.54	112	1	1	0	5.51e-24	2.68e-23	112	1	1	0	1	1	0
Bicluster No.55	125	1	1	9	2.84e-15	6.91e-15	116	1	1	9	1	1	0
Bicluster No.56	121	1	1	2	1.93e-22	7.02e-22	119	1	1	2	1	1	0
Bicluster No.57	133	3.37e-38	1.15e-37	118	1	1	15	0.281658	1	41	1.52e-55	9.13e-55	77
Bicluster No.58	117	0.999845	1	26	0.000347427	0.000621711	91	0.949805	1	26	1	1	0
Bicluster No.59	106	3.26e-49	2.21e-48	106	1	1	0	0.217197	0.886163	34	8.24e-59	5.6e-58	72
Bicluster No.60	102	5.73e-45	2.54e-44	101	1	1	1	1	1	9	2.27e-100	4.64e-99	92
Bicluster No.61	101	1	1	1	8.49e-20	2.71e-19	100	1	1	1	1	1	0
Bicluster No.62	116	1.31e-49	1.03e-48	114	1	1	2	0.913638	1	27	1.22e-79	1.38e-78	87
Bicluster No.63	109	1	1	4	2.46e-17	6.42e-17	105	1	1	4	1	1	0
Bicluster No.64	102	2.76e-47	1.34e-46	102	1	1	0	2.64e-05	0.00017924	48	1.73e-34	7.04e-34	54
Bicluster No.65	113	1	1	14	2.09e-09	4.09e-09	99	0.999991	1	14	1	1	0
Bicluster No.66	102	5.73e-45	2.54e-44	101	1	1	1	0.00140227	0.00752795	43	1.08e-39	4.8e-39	58
Bicluster No.67	113	1.31e-52	1.67e-51	113	1	1	0	0.00230023	0.0111726	46	2.62e-48	1.27e-47	67
Bicluster No.68	114	1.83e-37	5.82e-37	105	1	1	9	0.241899	0.948987	36	7.92e-51	4.04e-50	69
Bicluster No.69	112	9.33e-50	7.93e-49	111	1	1	1	1	1	10	3e-112	1.02e-110	101
Bicluster No.70	124	1	1	9	4.33e-15	1.03e-14	115	1	1	9	1	1	0
Bicluster No.71	123	4.35e-55	6.34e-54	122	1	1	1	0.00285728	0.0132474	49	2.58e-53	1.38e-52	73
Bicluster No.72	102	3.36e-24	8.78e-24	86	1	1	16	0.00943068	0.041823	40	4.11e-25	1.5e-24	46
Bicluster No.73	107	1	1	6	8.95e-15	2.03e-14	101	1	1	6	1	1	0
Bicluster No.74	142	2.87e-60	5.86e-59	139	1	1	3	3.11e-78	1.59e-76	139	1	1	0
Bicluster No.75	116	8.6e-25	2.37e-24	95	1	1	21	4.82e-06	3.51e-05	55	1.3e-16	3.79e-16	40
Bicluster No.76	100	1	1	1	1.38e-19	4.01e-19	99	1	1	1	1	1	0
Bicluster No.77	105	9.9e-49	5.94e-48	105	1	1	0	0.602526	1	29	5.17e-66	4.06e-65	76
Bicluster No.78	105	1	1	0	1.79e-22	6.76e-22	105	1	1	0	1	1	0
Bicluster No.79	108	6.18e-44	2.52e-43	105	1	1	3	2.7e-09	3.06e-08	59	8.74e-24	3.07e-23	46
Bicluster No.80	111	0.999998	1	20	7.2e-06	1.31e-05	91	0.996484	1	20	1	1	0
Bicluster No.81	127	4.81e-57	8.18e-56	126	1	1	1	3.4e-73	1.16e-71	126	1	1	0
Bicluster No.82	117	1	1	15	2.18e-09	4.19e-09	102	0.999989	1	15	1	1	0
Bicluster No.83	103	1	1	7	4.5e-13	9.37e-13	96	1	1	7	1	1	0
Bicluster No.84	100	1	1	1	1.38e-19	4.01e-19	99	1	1	1	1	1	0
Bicluster No.85	123	6.34e-43	2.49e-42	115	1	1	8	6.97e-37	1.78e-35	100	0.0925956	0.236119	15
Bicluster No.86	121	1	1	0	6.11e-26	4.45e-25	121	1	1	0	1	1	0
Bicluster No.87	108	1	1	0	4.03e-23	1.65e-22	108	1	1	0	1	1	0
Bicluster No.88	102	2.76e-47	1.34e-46	102	1	1	0	0.204698	0.869966	33	7.53e-56	4.8e-55	69
Bicluster No.89	112	1	1	0	5.51e-24	2.68e-23	112	1	1	0	1	1	0
Bicluster No.90	123	1	1	11	3.25e-13	6.9e-13	112	1	1	8	0.998954	1	3
Bicluster No.91	103	6.02e-34	1.8e-33	95	1	1	8	8.57e-05	0.000546585	47	4.39e-27	1.72e-26	48
Bicluster No.92	116	1	1	1	5.7e-23	2.24e-22	115	1	1	1	1	1	0
Bicluster No.93	109	1	1	11	7.84e-11	1.57e-10	98	1	1	11	1	1	0
Bicluster No.94	109	2.68e-12	6.66e-12	75	1	1	34	1.04e-06	8.2e-06	54	0.000191832	0.000514917	21
Bicluster No.95	105	7.88e-35	2.43e-34	97	1	1	8	2.31e-08	2.35e-07	56	2.24e-19	6.72e-19	41
Bicluster No.96	104	0.718702	1	36	0.35646	0.616253	68	0.98022	1	21	0.0262854	0.0687464	15
Bicluster No.97	100	1	1	13	4.74e-08	8.79e-08	87	0.999946	1	13	1	1	0
Bicluster No.98	101	1.16e-40	4.21e-40	98	1	1	3	0.41285	1	30	1.02e-54	5.76e-54	68
Bicluster No.99	127	1	1	0	2.99e-27	3.39e-26	127	1	1	0	1	1	0
Bicluster No.100	112	1	1	4	6.22e-18	1.67e-17	108	1	1	4	1	1	0
Bicluster No.101	115	3.94e-49	2.51e-48	113	1	1	2	0.499335	1	33	9.61e-68	8.17e-67	80
Bicluster No.102	109	1	1	14	8.57e-09	1.62e-08	95	0.999978	1	14	1	1	0

## Sheet: GO BP Enrichment
Bicluster No.	GO Term 1	Genes GO Term 1	GO Term 2	Genes GO Term 2	GO Term 3	Genes GO Term 3	GO Term 4	Genes GO Term 4	GO Term 5	Genes GO Term 5
Bicluster No.1	protein phosphorylation (GO:0006468)	BRSK2;MAML1;MAST1;PKD1;CAMKK2;IKBKB;RPS6KA4;STK10;STK11;AKT2;FASTK;PHKG2;MAP3K6;MAP4K2;MAP3K3;CDK11A;CDC42BPG;TNK1;DAB2IP;CSNK1D;TYK2;PHKA2;GTF2H4;CLK3;MAPK12;CDC25B;CLK2;CDK9;DGKQ;WNK2;TAOK2;RPS6KB2;ULK3;TLR9;CDK10;TSSK3;EPHA1;RAF1;FGFR4;CDK16;MAP3K12;FGFR1	phosphorylation (GO:0016310)	BRSK2;DGKD;MAML1;MAST1;CAMKK2;IKBKB;RPS6KA4;STK10;STK11;FASTK;PHKG2;MAP3K6;MAP4K2;CDK11A;CDC42BPG;TNK1;CSNK1D;TYK2;PHKA2;CLK3;CDC25B;CLK2;CDK9;DGKQ;WNK2;RPS6KB2;CDK10;TSSK3;RAF1;CDK16;MAP3K12;FGFR1	membrane depolarization (GO:0051899)	KCNH2;P2RX4;CACNA1B;CACNA1A;SCN1B;TPCN2;CACNA1G;TPCN1	membrane depolarization during action potential (GO:0086010)	KCNH2;CACNA1B;CACNA1A;SCN1B;TPCN2;CACNA1G;TPCN1	positive regulation of JUN kinase activity (GO:0043507)	MAP4K2;AXIN1;TLR9;DVL2;DAB2IP;MAP3K6;MAP2K7;MAPK8IP3
Bicluster No.2	translation (GO:0006412)	MRPS15;RPL32;MRPS11;RPLP1;MRPS12;RPLP0;MRPL36;MRPL37;RPL10A;RPL9;MRPL32;FARS2;RPS15;RPS14;TRMT112;MRPL3;RPS16;RPS19;RPL18A;RPS18;RPL36;RPL35;RPL38;MRPL9;RPS11;RPL39;RPS10;RARS2;RPS9;MRPS24;RPS7;RPS8;RPS5;MRPS18A;RPL13A;MRPL47;RPSA;RPS3A;MRPS7;FTSJ1;MRPS18C;MRPL52;MRPL51;PPA2;MRTO4;NHP2;RPL24;RPL27;MRPS33;MRPL13;MRPL11;RPS15A;RPS3;RPL18;NDUFA7;MRPL27;RPL35A;RPL23A;RPS29;RPL27A;RPS21;RSL24D1;RPL26L1	mitochondrial translational elongation (GO:0070125)	MRPS15;MRPS35;MRPS11;MRPS33;MRPS12;MRPL39;MRPS10;MRPL17;MRPL36;MRPL14;MRPL37;MRPL15;MRPL12;MRPL13;MRPL32;MRPL54;MRPL33;MRPL11;MRPL3;MRPL20;MRPL40;MRPL9;CHCHD1;GADD45GIP1;MRPS26;MRPS24;MRPS22;MRPS23;MRPL49;MRPL27;MRPS18A;MRPL47;MRPS7;MRPL46;MRPL21;MRPS18C;MRPL44;MRPL22;MRPL52;MRPL53;MRPL51;DAP3	mitochondrial translational termination (GO:0070126)	MRPS15;MRPS35;MRPS11;MRPS33;MRPS12;MRPL39;MRPS10;MRPL17;MRPL36;MRPL14;MRPL37;MRPL15;MRPL12;MRPL13;MRPL32;MRPL54;MRPL33;MRPL11;MRPL3;MRPL20;MRPL40;MRPL9;CHCHD1;GADD45GIP1;MRPS26;MRPS24;MRPS22;MRPS23;MRPL49;MRPL27;MRPS18A;MRPL47;MRPS7;MRPL46;MRPL21;MRPS18C;MRPL44;MRPL22;MRPL52;MRPL53;MRPL51;DAP3	translational termination (GO:0006415)	MRPS15;MRPS35;MRPS11;MRPS33;MRPS12;MRPL39;MRPS10;MRPL17;MRPL36;MRPL14;MRPL37;MRPL15;MRPL12;MRPL13;MRPL32;MRPL54;MRPL33;MRPL11;MRPL3;TRMT112;MRPL20;MRPL40;MRPL9;CHCHD1;GADD45GIP1;MRPS26;MRPS24;MRPS22;MRPS23;MRPL49;MRPL27;MRPS18A;MRPL47;MRPS7;MRPL46;MRPL21;MRPS18C;MRPL44;MRPL22;MRPL52;MRPL53;MRPL51;DAP3	peptide biosynthetic process (GO:0043043)	MRPS15;RPL32;MRPS11;RPLP1;MRPS12;RPLP0;MRPL36;MRPL37;RPL10A;RPL9;MRPL32;RPS15;RPS14;MRPL3;RPS16;RPS19;RPL18A;RPS18;RPL36;RPL35;RPL38;MRPL9;RPS11;RPL39;RPS10;RPS9;RPS7;MRPS24;RPS8;RPS5;MRPS18A;RPL13A;RPSA;RPS3A;MRPS7;MRPS18C;MRPL52;MRPL51;NHP2;RPL24;RPL27;MRPS33;MRPL13;MRPL11;RPS15A;RPS3;RPL18;MRPL27;RPL35A;RPL23A;RPS29;RPL27A;RPS21;RSL24D1
Bicluster No.3	membrane lipid biosynthetic process (GO:0046467)	ELOVL1;SAMD8;SGMS1;ELOVL5;ELOVL6;SGPP1;FA2H;SCCPDH;SPTLC2;VAPB;ACER3;ST3GAL4;KDSR	sphingolipid metabolic process (GO:0006665)	GLTP;ELOVL1;SAMD8;SGMS1;ELOVL5;ELOVL6;CLN8;SGPP1;GALC;UGT8;FA2H;SPTLC2;VAPB;ACER3;SERINC1;KDSR;ST6GALNAC3	sphingolipid biosynthetic process (GO:0030148)	ELOVL1;FA2H;SAMD8;SPTLC2;SGMS1;ELOVL5;VAPB;ACER3;ELOVL6;KDSR;CLN8;SGPP1	myelination (GO:0042552)	ARHGEF10;PLLP;EPB41L3;PLP1;MAL;MBP;SOX10;SIRT2;KLK6	vesicle organization (GO:0016050)	STX17;STX16;SORT1;STX7;SNX30;SNX1;ZFYVE16;C2CD4D;CHMP2B;SNX9;STX4;STX2;SNX6;PICALM;VAMP3;SEC22C
Bicluster No.4	chemical synaptic transmission (GO:0007268)	GABRB3;GABRB2;NAPB;CHRM3;SNAP25;HTR2A;GRIN2A;PROKR2;GRM7;NPBWR2;DLGAP1;DLGAP2;CHRNB2;GABBR2;GABRA1;UNC13A;HOMER1;SYT1;HTR3B;GRIN2B;SYN2;GABRG2;CACNB1;CACNB2;DLG2;DLG3;GLRB;RIMBP2;AMPH;PAFAH1B1	ion transmembrane transport (GO:0034220)	GABRB3;CHRNB2;ATP6V1A;GABRB2;GABRA1;ATP6AP1;ATP2A2;ATP1A3;ATP2B3;ATP2B2;HTR3B;ANO5;GABRG2;CLCN6;CLCN4;GLRB;ANXA6;ATP6V1B2;ATP6V1H;LRRC8B;ATP6V1E1;ATP6V1D;ATP6V1C1;ATP6V0A1	anterograde trans-synaptic signaling (GO:0098916)	GABRB3;GABRB2;SNAP25;HTR2A;GRIN2A;PROKR2;GRM7;NPBWR2;DLGAP1;CHRNB2;GABBR2;GABRA1;HOMER1;SYT1;HTR3B;GRIN2B;SYN2;GABRG2;CACNB1;CACNB2;DLG2;DLG3;GLRB;AMPH;PAFAH1B1	transferrin transport (GO:0033572)	ATP6V1A;ATP6AP1;CLTC;ATP6V1B2;ATP6V1H;LMTK2;ATP6V1E1;ATP6V1D;ATP6V1C1;ATP6V0A1	ferric iron transport (GO:0015682)	ATP6V1A;ATP6AP1;CLTC;ATP6V1B2;ATP6V1H;LMTK2;ATP6V1E1;ATP6V1D;ATP6V1C1;ATP6V0A1
Bicluster No.5	protein phosphorylation (GO:0006468)	SMG1;MAML1;MAST1;PKD1;IKBKB;STK10;STK11;RPS6KA5;AKT2;MKNK1;MAP3K9;MAP4K3;MAP3K3;MORC3;CDK11A;PRPF4B;CSNK1D;PHKA2;CLK3;MAPK12;CLK2;TLR9;CRY1;TSSK3;RAF1;FGFR4;FGFR1	histone lysine methylation (GO:0034968)	PAXIP1;SETD6;SETD1B;CXXC1;WDR5	histone H3-K4 methylation (GO:0051568)	PAXIP1;SETD1B;CXXC1;WDR5;OGT	regulation of RNA metabolic process (GO:0051252)	USP36;SRRM4;SNRNP70;HNRNPH1;CLK3;CLK2	maintenance of protein location in nucleus (GO:0051457)	SUN1;MORC3;SUPT7L;SYNE1
Bicluster No.6	neutrophil activation involved in immune response (GO:0002283)	SIGLEC9;SERPINA1;ITGAM;B4GALT1;GMFG;HEXB;HFE;ITGB2;CTSZ;ITGAL;SLC2A5;CTSS;PYCARD;HK3;GLIPR1;C3AR1;B2M;CTSD;CTSC;CD33;CTSB;CD53;CAP1;SERPINB1;FCER1G;SYK;CD300A;NFAM1;RNASET2;GAA;PLAUR;CYBB;CYBA;RNASE3;RNASE2;TMEM173;TNFRSF1B;OSCAR;VAMP8;RAP2B;TYROBP;DOK3;BIN2;NPC2;DOCK2;FTL;TLR2;CFD;GRN;CLEC12A;BRI3;PTAFR;FGL2;STXBP2;C5AR1;FPR1;FPR2;GPR84;LILRA2;GNS;C3;RAP1B;CREG1;ALDH3B1;NCKAP1L;CD14;S100A11;LAIR…	neutrophil degranulation (GO:0043312)	SIGLEC9;SERPINA1;ITGAM;B4GALT1;GMFG;HEXB;HFE;ITGB2;CTSZ;ITGAL;SLC2A5;CTSS;PYCARD;HK3;GLIPR1;C3AR1;B2M;CTSD;CTSC;CD33;CTSB;CD53;CAP1;SERPINB1;FCER1G;CD300A;NFAM1;RNASET2;GAA;PLAUR;CYBB;CYBA;RNASE3;RNASE2;TMEM173;TNFRSF1B;OSCAR;VAMP8;RAP2B;TYROBP;DOK3;BIN2;NPC2;DOCK2;FTL;TLR2;CFD;GRN;CLEC12A;BRI3;PTAFR;FGL2;STXBP2;C5AR1;FPR1;FPR2;GPR84;GNS;C3;RAP1B;CREG1;ALDH3B1;NCKAP1L;CD14;S100A11;LAIR1;FUCA1;CMT…	neutrophil mediated immunity (GO:0002446)	SIGLEC9;SERPINA1;ITGAM;B4GALT1;GMFG;HEXB;HFE;ITGB2;CTSZ;ITGAL;SLC2A5;CTSS;PYCARD;HK3;GLIPR1;C3AR1;B2M;CTSD;CTSC;CD33;CTSB;CD53;CAP1;SERPINB1;FCER1G;CD300A;NFAM1;RNASET2;GAA;PLAUR;CYBB;CYBA;RNASE3;RNASE2;TMEM173;TNFRSF1B;OSCAR;VAMP8;RAP2B;TYROBP;DOK3;BIN2;NPC2;DOCK2;FTL;TLR2;CFD;GRN;CLEC12A;BRI3;PTAFR;FGL2;STXBP2;C5AR1;FPR1;FPR2;GPR84;GNS;C3;RAP1B;CREG1;ALDH3B1;NCKAP1L;CD14;S100A11;LAIR1;FUCA1;CMT…	cytokine-mediated signaling pathway (GO:0019221)	CD86;ITGAM;HFE;CD80;ITGB2;F13A1;IFI30;PYCARD;CASP1;TIMP1;CCR5;B2M;HLA-DPA1;IL13RA1;CCR2;IL10;SYK;IFNGR2;IL18;TNFRSF1B;VAV1;HCK;PSME1;IRF5;LCP1;HLA-DQB2;PTAFR;EBI3;FPR1;CSF2RB;NOD2;CSF2RA;RAP1B;CCL7;IL12RB1;CD300LF;FCGR1A;HLA-DQA2;FCGR1B;CCR1;TGFB1;IL10RB;IL10RA;CD4;COL1A2;IL2RA;CAPZA1;HLA-DPB1;HLA-DRA;TNFSF8;PTPN6;TRIM38;IL7R;HLA-DRB1;MYD88	regulation of immune response (GO:0050776)	SIGLEC9;HFE;ITGB2;PTPN22;TREM2;CD1D;NOD2;ITGAL;CD3D;TREM1;C3;RNF135;FCGR3A;SLAMF6;CD300LF;FCGR1A;B2M;CD33;LAIR1;LYN;RIPK3;SYK;CD300A;LILRB1;LILRB2;OSCAR;COL1A2;TYROBP;TREML2;CD300C;FCGR2B;HCST;SIGLEC7
Bicluster No.7	neutrophil mediated immunity (GO:0002446)	CXCL6;SERPINA1;TNFAIP6;TMEM179B;GMFG;HEXB;HFE;CTSZ;PYGL;MAGT1;CTSS;PYCARD;LGALS3;HK3;GLIPR1;CLEC5A;CTSC;CTSB;CD53;SERPINB1;TICAM2;FCER1G;ANXA2;CD300A;PLAUR;CYBA;RNASE2;DDOST;RHOA;CKAP4;SERPINB6;PSMA5;VAMP8;RAP2C;TYROBP;PSMA2;NPC2;CHI3L1;PPIA;CD63;CSTB;GRN;PSMD14;BRI3;COPB1;GNS;RAP1B;PRDX4;PSMB1;NEU1;CD14;CD58;S100A11;TXNDC5;FUCA1;FUCA2;CMTM6;RAB27A;ARPC5;ERP44;FCGR2A;GLB1;PSMC2;DEGS1;PTX3;GLA	neutrophil degranulation (GO:0043312)	SERPINA1;TNFAIP6;TMEM179B;GMFG;HEXB;HFE;CTSZ;PYGL;MAGT1;CTSS;PYCARD;LGALS3;HK3;GLIPR1;CLEC5A;CTSC;CTSB;CD53;SERPINB1;TICAM2;FCER1G;ANXA2;CD300A;PLAUR;CYBA;RNASE2;DDOST;RHOA;CKAP4;SERPINB6;PSMA5;VAMP8;RAP2C;TYROBP;PSMA2;NPC2;CHI3L1;PPIA;CD63;CSTB;GRN;PSMD14;BRI3;COPB1;GNS;RAP1B;PRDX4;PSMB1;NEU1;CD14;CD58;S100A11;TXNDC5;FUCA1;FUCA2;CMTM6;RAB27A;ARPC5;ERP44;FCGR2A;GLB1;PSMC2;DEGS1;PTX3;GLA	neutrophil activation involved in immune response (GO:0002283)	SERPINA1;TNFAIP6;TMEM179B;GMFG;HEXB;HFE;CTSZ;PYGL;MAGT1;CTSS;PYCARD;LGALS3;HK3;GLIPR1;CLEC5A;CTSC;CTSB;CD53;SERPINB1;TICAM2;FCER1G;ANXA2;CD300A;PLAUR;CYBA;RNASE2;DDOST;RHOA;CKAP4;SERPINB6;PSMA5;VAMP8;RAP2C;TYROBP;PSMA2;NPC2;CHI3L1;PPIA;CD63;CSTB;GRN;PSMD14;BRI3;COPB1;GNS;RAP1B;PRDX4;PSMB1;NEU1;CD14;CD58;S100A11;TXNDC5;FUCA1;FUCA2;CMTM6;RAB27A;ARPC5;ERP44;FCGR2A;GLB1;PSMC2;DEGS1;PTX3;GLA	antigen processing and presentation of exogenous peptide antigen via MHC class I (GO:0042590)	FCER1G;PSMD14;HFE;NCF4;CYBA;IFI30;PSMA7;PSMD8;VAMP8;PSMA5;PSMA3;PSMB4;PSMA4;PSMA2;PSMB1;PSMC2;CALR	cytokine-mediated signaling pathway (GO:0019221)	CXCL6;CSF2;PSMD14;SHC1;HFE;F13A1;ILK;IFI30;TANK;PSMA7;TXNDC17;PSMD8;PYCARD;RAP1B;CDC42;PSMB4;CCL7;PSMB1;CASP1;TIMP1;IL10;JAGN1;TGFB1;ANXA2;TNFRSF12A;GSTO1;IL10RB;CD70;IFNGR2;OSMR;TNFRSF1A;PSMA5;PSMA3;COL1A2;PSMA4;PSMA2;IL2RA;CAPZA1;PSMC2;HLA-DRA;PLP2;P4HB;PPIA;LIMS1
Bicluster No.8	regulation of calcium ion-dependent exocytosis (GO:0017158)	SCAMP5;RPH3A;SYT3;RIMS3;DOC2A;KCNB1;SYT13;SYN1;STX1A;SYT7	axon development (GO:0061564)	BRSK1;LINGO1;LRFN2;LRFN5;RAB3A;CDK5;MAP1S;RTN4RL1;AMIGO1;ATL1;MAP1A;RTN4RL2	transferrin transport (GO:0033572)	ATP6AP1;ATP6V1B2;LMTK2;ATP6V1E1;ATP6V0D1;ATP6V0C;ATP6V1C1;ATP6V0A1	ferric iron transport (GO:0015682)	ATP6AP1;ATP6V1B2;LMTK2;ATP6V1E1;ATP6V0D1;ATP6V0C;ATP6V1C1;ATP6V0A1	chemical synaptic transmission (GO:0007268)	OPRD1;CHRNB2;NAPB;GABBR2;CHRM3;UNC13A;CHRM1;DOC2A;HTR3B;SYN2;SSTR3;SYN1;CACNB1;GRM2;CACNB3;DLG3;CDK5;SLC17A7;DLGAP2;APBA2
Bicluster No.9	cilium movement (GO:0003341)	DNAH3;SPAG17;CCDC39;DNAI2;DNAH1;RSPH4A;DNAH11;CCDC114;DNAH5;LRRC6;DNAH9;RSPH9;WDR78;WDR66;TEKT1;ARMC4;TEKT2;TEKT4;ROPN1L;SPA17;CCDC151;DNAI1;CCDC40	cilium assembly (GO:0060271)	LRGUK;TRAF3IP1;CETN2;DNAH5;DNAH6;LRRC6;RSPH9;RPGR;IFT74;TCTN2;TMEM67;TEKT1;NPHP1;DZIP1L;TEKT2;TEKT4;BBS5;CCDC39;RSPH4A;DNAI2;CCDC13;CCDC113;RFX2;KIF24;DCDC2;RABL2B;FOXJ1;KIF27;TMEM231;RSPH1;TTLL3;TMEM138;UBXN10;IFT27;DYNLRB2;CCDC65;ZMYND10;IFT46;CCDC40	axonemal dynein complex assembly (GO:0070286)	DNAH3;CCDC39;DNAH1;DNAI2;DNAH5;CCDC114;LRRC6;DNALI1;ARMC4;SPAG1;CCDC65;ZMYND10;DNAI1;CCDC151;DNAL1;CCDC40	cilium organization (GO:0044782)	TRAF3IP1;DNAH5;DNAH6;RPGR;IFT74;TCTN2;TMEM67;TEKT1;DZIP1L;TEKT2;TEKT4;BBS5;DNAI2;CCDC113;RFX2;DCDC2;RABL2B;KIF24;FOXJ1;KIF27;TMEM231;TTLL3;TMEM138;UBXN10;IFT27;CCDC65;MNS1;IFT46	axoneme assembly (GO:0035082)	CCDC39;SPAG17;RSPH4A;LRGUK;RSPH1;TTLL3;SPAG1;DNAJB13;RSPH9;CCDC65;CCDC40
Bicluster No.10	regulation of cellular macromolecule biosynthetic process (GO:2000112)	ZNF793;ZNF551;ZNF154;ZNF132;ZNF175;ZNF493;JMJD1C;BAZ2A;NR2C2;ZNF605;ZNF528;ZNF549;ZNF207;ZNF789;ZNF525;ZNF347;ZNF841;PPARGC1B;ZNF585A;ZNF782;ZNF283;DENND4A;ZNF33B;MED23;ZNF37A;DMTF1;ZNF418;ZNF780B;MAPKAPK5;ZNF655;ZNF334;ZNF532;ZNF157;ZNF333;ZNF354B	regulation of nucleic acid-templated transcription (GO:1903506)	ZNF793;ZNF551;ZNF154;ZNF132;ZNF175;ZNF493;JMJD1C;BAZ2A;NR2C2;ZNF605;ZNF528;ZNF549;ZNF207;ZNF789;ZNF525;ZNF347;ZNF841;PPARGC1B;ZNF585A;ZNF782;ZNF283;DENND4A;ZNF33B;MED23;ZNF37A;DMTF1;ZNF418;ZNF780B;ZNF655;ZNF334;ZNF532;ZNF157;ZNF333;ZNF354B	regulation of gene expression (GO:0010468)	ZNF793;ZNF551;ZNF154;ZNF132;ZNF175;ZNF493;JMJD1C;BAZ2A;NR2C2;ZNF605;ZNF528;ZNF549;ZNF207;ZNF789;ZNF525;ZNF347;ZNF841;PPARGC1B;TRIM44;ZNF585A;ZNF782;ZNF283;DENND4A;BRAF;ANK3;CLK4;ZNF33B;MED23;ZNF37A;DMTF1;FUBP1;ZNF418;ZNF780B;ZNF655;ZNF334;ZNF532;ZNF157;ZNF333;ZNF354B	Golgi to endosome transport (GO:0006895)	DOPEY1;DOPEY2;MON2;VPS13C;VPS13A	regulation of transcription, DNA-templated (GO:0006355)	CREBZF;ZNF132;ZNF175;ZNF493;JMJD1C;CHD1;ZIC3;ZNF605;ZNF528;ZNF207;ZNF525;ZNF841;DDX17;ZNF283;ARNT;PIAS2;MED23;DMTF1;ZNF780B;PHIP;ZNF157;ZNF793;ZNF551;ZNF154;BAZ2A;NR2C2;NSD1;TTC21B;ZNF549;ZNF789;ZNF347;PPARGC1B;TRIM44;ZNF585A;ZNF782;KDM4C;DENND4A;ZNF33B;TARBP1;ZNF37A;CAMK4;ZNF418;ZNF655;RCOR3;ZNF334;OGT;ZNF532;ZNF333;ZNF354B
Bicluster No.11	regulation of gene expression (GO:0010468)	ZNF793;SETD2;DDX46;CELF1;ROCK2;NAB1;CHD7;NR2C2;PRDM10;AFF2;MECP2;RIMS1;SBNO1;MAPK8;RPS6KA5;GPBP1;ERC1;MAPK6;PPARGC1B;ZNF782;ZNF461;USP3;RC3H1;BRAF;NR1D2;PAX6;ANK3;SRPK1;ZNF33B;ZNF33A;ZNF37A;ZNF418;ZNF655;CLOCK;ZNF532;ZNF134	central nervous system development (GO:0007417)	CA10;CNTN6;CHD7;ADAM22;PTEN;PAX6;AFF2;AHI1;RELN;ZIC1;SPOCK1;JARID2;SH3GL2	protein modification by small protein conjugation (GO:0032446)	KLHL18;UHRF2;DCUN1D2;KLHL3;UBR1;FBXO11;PIAS2;RNF144A;HERC3;SENP5;HECTD1;HECW2;WAC;NFATC2IP;ARIH1;RNF152;TRIM32;TRIM33	ubiquitin-dependent protein catabolic process (GO:0006511)	KLHL18;ZRANB1;USP33;USP44;KLHL3;ARMC8;FBXO11;RNF144A;RNF146;RNF115;RMND5A;HECW2;BTBD3;ARIH1;CLOCK;TRIM32	regulation of transcription, DNA-templated (GO:0006355)	ZNF793;CAMK2D;NAB1;CHD7;UBP1;NR2C2;MECP2;NEUROD1;EPM2AIP1;SBNO1;RPS6KA5;NSD1;GPBP1;ZIC1;ERC1;JARID2;PPARGC1B;RUNX1T1;ZNF782;STAT5B;KLF11;ZNF461;KDM4C;SS18L1;USP3;FOXJ3;NR1D2;PAX6;FOXN3;PIAS2;ZNF33B;ZNF33A;ZNF37A;CAMK4;ZNF418;CNOT2;WAC;NAA16;ZNF655;ZFPM2;RCOR3;CLOCK;ZNF532;TRIM33;ZNF134
Bicluster No.12	DNA metabolic process (GO:0006259)	TOP2A;DCLRE1B;FEN1;MCM8;HMGB2;MCM10;BRCA1;BRCA2;EXO1;CHEK1;TK1;TOPBP1;KPNA2;GEN1;WDHD1;TIPIN;RFC3;RFC4;LIG1;RFC2;CDC25C;CDC25A;DBF4;MSH2;FANCD2;TIMELESS;MCM3;MCM4;MCM5;MCM6;DCTPP1;MCM2;PIF1;PRIM2;PCNA;RNASEH2A;PRIM1;TYMS;RAD51AP1;POLD3;BRIP1;CDC45;POLD1;RBBP8;RAD54L;CLSPN;BARD1;XRCC2;GINS4;FANCA;CDC6;POLA2;RAD51;TDP1;UBE2T;POLE2;CDK2;POLE3;CDK1;RAD18	mitotic cell cycle phase transition (GO:0044772)	PRIM2;KHDRBS1;MCM8;PRIM1;MCM10;PKMYT1;FOXM1;AURKA;CCNB2;CCNB1;CDC45;HAUS8;CHEK2;EIF4EBP1;RCC1;NEK2;PLK4;CDT1;RANBP1;CDKN2C;CEP135;UBE2C;TUBB;PLK1;CDC6;TUBG1;CDC25C;MASTL;CDC25A;HAUS1;CCNA2;POLA2;MELK;DBF4;UBE2S;POLE2;CDK2;POLE3;TACC3;CDK1;MCM3;MCM4;MCM5;MCM6;CDKN3;MCM2	DNA replication (GO:0006260)	PIF1;FEN1;RNASEH2A;MCM8;MCM10;BRCA1;BRIP1;CDC45;EXO1;POLD1;CHEK1;RBBP8;CLSPN;TOPBP1;BARD1;WDHD1;TIPIN;RFC3;RFC4;RFC2;CDC6;CDC25C;CDC25A;POLA2;DBF4;POLE2;CDK2;POLE3;TIMELESS;CDK1;MCM3;MCM4;MCM5;MCM6;MCM2	DNA repair (GO:0006281)	DCLRE1B;FEN1;PCNA;RNASEH2A;CDCA5;HMGB2;BRCA1;BRCA2;RAD51AP1;POLD3;BRIP1;EME1;EXO1;CHEK2;POLD1;CHEK1;USP1;RBBP8;RAD54L;TOPBP1;BARD1;FANCI;WDHD1;RFC3;RFC4;LIG1;RFC2;XRCC2;H2AFX;FANCA;MND1;FANCB;MLH1;MAD2L2;NEIL3;RAD51;MSH2;FANCD2;TDP1;RFWD3;UBE2T;POLE2;TIMELESS;CDK1;TRIP13;RAD18	G1/S transition of mitotic cell cycle (GO:0000082)	PRIM2;PCNA;MCM8;PRIM1;MCM10;TYMS;CDC45;EIF4EBP1;E2F1;RCC1;FBXO5;CDT1;RANBP1;CDKN2C;RRM2;CDC6;CDC25A;DHFR;POLA2;DBF4;POLE2;CDK2;POLE3;MCM3;MCM4;MCM5;MCM6;MCM2;CDKN3
Bicluster No.13	G-protein coupled receptor signaling pathway, coupled to cyclic nucleotide second messenger (GO:0007187)	HTR1D;HTR1B;HTR2C;OPRK1;ADRB1;HTR4;HTR6;GNAL;ADORA2A;MTNR1B;GPR149;DRD1;DRD2;GPR101	chemical synaptic transmission (GO:0007268)	NPY5R;GABRA5;KCNIP2;GABRA4;CHRM4;HTR1D;GAD2;HTR1B;HTR2C;OPRK1;AKAP5;PDYN;CACNA1E;HTR6;MTNR1B;PENK;GPR149;MAPK1;PDE7B;DRD2	anterograde trans-synaptic signaling (GO:0098916)	NPY5R;GABRA5;KCNIP2;GABRA4;HTR1D;GAD2;HTR1B;HTR2C;OPRK1;AKAP5;PDYN;CACNA1E;HTR6;MTNR1B;PENK;GPR149;MAPK1;PDE7B	adenylate cyclase-inhibiting G-protein coupled receptor signaling pathway (GO:0007193)	GNAL;CHRM4;HTR1D;ADCY3;HTR1B;OPRK1;AKAP5;DRD2;DRD3;ADCY5	adenylate cyclase-modulating G-protein coupled receptor signaling pathway (GO:0007188)	GNAL;ADORA2A;HTR1D;HTR1B;ADCY3;OPRK1;ADRB1;DRD1;AKAP5;DRD2;GPR101;ADCY5
Bicluster No.14	regulation of RNA metabolic process (GO:0051252)	USP36;SNRNP70;FASTK;CLK2	regulation of gluconeogenesis (GO:0006111)	DGKQ;PGP;CLK2	negative regulation of epidermal growth factor receptor signaling pathway (GO:0042059)	ZFYVE28;ZGPAT;DAB2IP;EPS15L1	protein phosphorylation (GO:0006468)	MAP3K3;MAML1;DAB2IP;PHKA2;PKD1;MAPK12;CLK2;STK10;EEF2K;AKT2;FASTK;DGKQ;TAOK2;RPS6KB2;ULK3	regulation of TOR signaling (GO:0032006)	FLCN;DGKQ;TSC2;TSC1;TELO2
Bicluster No.15	regulation of transcription, DNA-templated (GO:0006355)	ZNF175;ZNF493;JMJD1C;UBP1;CHD1;TIAL1;MECP2;RPS6KA5;ZIC3;ZNF605;UIMC1;ZNF207;ZNF841;PCID2;ZNF283;EED;USP3;ARNT;PAX6;MED23;ZNF91;ZNF318;WAC;ZNF780B;PHIP;ZFPM2;ZNF230;DDX5;SBNO1;NSD1;TTC21B;ZNF547;ZNF224;SPEN;STAT5B;ZNF461;CDK11A;POU2F1;DENND4A;SS18L1;FOXJ3;MAPK14;MED13L;ZNF37A;CNOT2;NAA16;ZNF655;TAF4;OGT	regulation of gene expression (GO:0010468)	DDX3Y;ZNF175;SETD2;ZNF230;ZNF493;RBM26;CELF1;ROCK2;JMJD1C;MECP2;SBNO1;FLCN;RPS6KA5;ZNF605;ZNF207;ZNF547;ZNF841;ZNF461;CDK11A;ZNF283;DENND4A;USP3;RC3H1;BRAF;PAX6;ANK3;MAPK14;MED23;ZNF37A;HNRNPH1;FUBP1;ZNF780B;ZNF655	transcription from RNA polymerase II promoter (GO:0006366)	SETD2;PCID2;DDX5;ZNF141;CCNT2;POU2F1;MAML1;ARNT;PAX6;PPM1D;RPAP2;WDR33;MED23;PCF11;ZC3H11A;FUBP1;TAF5;CDK13;TAF4	mRNA processing (GO:0006397)	ZCCHC8;SPEN;DDX5;CPSF6;CELF1;PRPF4B;RNPC3;CCAR1;WDR33;PCF11;HNRNPH1;ZC3H11A;SNRNP48;SF3B1	regulation of cellular macromolecule biosynthetic process (GO:2000112)	ZNF175;ZNF230;ZNF461;CDK11A;ZNF493;ZNF283;DENND4A;USP3;JMJD1C;TSC1;MED23;SBNO1;RPS6KA5;ZNF37A;ZNF605;ZNF207;ZNF547;ZNF780B;RBBP6;ZNF655;ZNF841
Bicluster No.16	septin ring assembly (GO:0000921)	SEPT8;SEPT10;SEPT7;SEPT4	septin ring organization (GO:0031106)	SEPT8;SEPT10;SEPT7;SEPT4	positive regulation of transporter activity (GO:0032411)	WNK1;STK39;SGK3	mitotic cytokinesis (GO:0000281)	SEPT8;SEPT10;SEPT7;SEPT4;SPTBN1	cytoskeleton-dependent cytokinesis (GO:0061640)	SEPT8;SEPT10;SEPT7;SEPT4;SPTBN1
Bicluster No.17	regulation of RNA metabolic process (GO:0051252)	USP36;SNRNP70;FASTK;CLK4	regulation of gene expression, epigenetic (GO:0040029)	CREBZF;PRMT7;DNMT3B;ZNF335;HDAC6	RNA processing (GO:0006396)	DDX17;PABPN1;SNRNP70;METTL3;AKAP8L;LUC7L3;RBM5;SRRM1	kinetochore assembly (GO:0051382)	CENPT;POGZ	fat cell differentiation (GO:0045444)	TMEM120B;AKT2;SDF4;ALOXE3
Bicluster No.18	mitochondrial ATP synthesis coupled electron transport (GO:0042775)	NDUFB9;COX7B;NDUFA13;NDUFB7;NDUFA11;NDUFB6;NDUFB10;UQCRB;NDUFA12;NDUFB11;NDUFB5;COX4I1;NDUFB4;NDUFB3;NDUFB2;NDUFB1;UQCR11;UQCR10;COX5B;COX7C;COX5A;UQCRH;UQCRFS1;NDUFV2;COX8A;NDUFA7;NDUFA6;NDUFA4;NDUFA3;NDUFA2;NDUFA1;NDUFC1;COX6C;COX6B1;NDUFS8;SDHAF2;UQCRQ;NDUFS5;NDUFS4;NDUFAB1	respiratory electron transport chain (GO:0022904)	NDUFB9;COX7B;NDUFA13;NDUFB7;NDUFA11;NDUFB6;NDUFB10;UQCRB;NDUFA12;NDUFB11;NDUFB5;COX4I1;NDUFB4;NDUFB3;NDUFB2;NDUFB1;UQCR11;UQCR10;COX5B;COX7C;COX5A;UQCRH;UQCRFS1;NDUFV2;COX8A;NDUFA7;NDUFA6;NDUFA4;NDUFA3;NDUFA2;NDUFA1;NDUFC1;COX6C;SDHB;COX6B1;NDUFS8;SDHAF2;UQCRQ;NDUFS5;NDUFS4;NDUFAB1	mitochondrial respiratory chain complex assembly (GO:0033108)	NDUFB9;NDUFA13;NDUFB7;NDUFA11;NDUFB10;UQCRB;NDUFB6;NDUFA12;NDUFB11;NDUFB5;NDUFB4;NDUFB3;NDUFB2;NDUFB1;UQCR10;CHCHD5;NDUFV2;SURF1;NDUFA7;NDUFA6;NDUFA3;NDUFA2;NDUFA1;NDUFC1;IMMP1L;NDUFS8;SDHAF2;NDUFS5;NDUFS4;NDUFAB1;NDUFAF2;TMEM126B	mitochondrial electron transport, NADH to ubiquinone (GO:0006120)	NDUFB9;NDUFA13;NDUFB7;NDUFB6;NDUFB10;NDUFA11;NDUFB11;NDUFA12;NDUFB5;NDUFB4;NDUFB3;NDUFB2;NDUFB1;NDUFV2;NDUFA7;NDUFA6;NDUFA4;NDUFA3;NDUFA2;NDUFA1;NDUFC1;NDUFS8;NDUFS5;NDUFAB1;NDUFS4	NADH dehydrogenase complex assembly (GO:0010257)	NDUFB9;NDUFA13;NDUFB7;NDUFA11;NDUFB6;NDUFB10;NDUFA12;NDUFB11;NDUFB5;NDUFB4;NDUFB3;NDUFB2;NDUFB1;NDUFV2;NDUFA7;NDUFA6;NDUFA3;NDUFA2;NDUFA1;NDUFC1;NDUFS8;NDUFS5;NDUFS4;NDUFAB1;NDUFAF2;TMEM126B
Bicluster No.19	organic substance transport (GO:0071702)	SLC48A1;ABCA2;SLC22A15;SLCO1A2;ABCA8;CLN8	organic anion transport (GO:0015711)	CYB5R2;SLC4A9;SLC22A15;SLCO3A1;SLCO1A2;SLC26A9;CFTR	bicarbonate transport (GO:0015701)	CYB5R2;SLC4A9;SLC26A9;CFTR	regulation of intracellular pH (GO:0051453)	SLC4A9;SLC26A9;CFTR;TMEM165	vesicle-mediated transport (GO:0016192)	UVRAG;RAB6C;BIN1;MYO6;RHOU;VRK2;HSPA2;LRP2;SNX30;OSBPL1A;CYTH1;GPIHBP1
Bicluster No.20	activation of JUN kinase activity (GO:0007257)	MAP4K2;AXIN1;DAB2IP;MAP2K7;MAPK8IP3	cytoskeleton organization (GO:0007010)	SPTBN4;LAMA5;SUN1;MICAL3;QRICH1;ANK3;ANK1;SYNE1	semaphorin-plexin signaling pathway involved in axon guidance (GO:1902287)	PLXNA2;PLXNB2;PLXNA3	motor neuron axon guidance (GO:0008045)	LHX1;PLXNA2;PLXNA3	protein phosphorylation (GO:0006468)	MAP4K2;MAP3K3;MAML1;CDC42BPG;DAB2IP;PKD1;MAPK12;STK10;STK11;AKT2;TAOK2;RPS6KB2;TSSK3;RAF1;FGFR1
Bicluster No.21	cortical cytoskeleton organization (GO:0030865)	ANLN;DLG1;FMNL2;LLGL1	anion transport (GO:0006820)	SLC22A23;SLC13A3;SLC22A15;LRRC8D;SLC26A9	positive regulation of transporter activity (GO:0032411)	STK39;SGK3;SGK2	regulation of cellular component organization (GO:0051128)	ITCH;ZFYVE16;FMNL2;SEMA4D;SGK3;SGK2;ERMN	regulation of cAMP-mediated signaling (GO:0043949)	PEX5L;GPR62;GNAI1
Bicluster No.22	neutrophil activation involved in immune response (GO:0002283)	ARHGAP9;CYFIP1;SIGLEC9;SERPINA1;ITGAM;STXBP2;PTAFR;ITGB2;FGL2;FPR1;LILRA2;SLC2A5;ITGAL;C3;C3AR1;NCKAP1L;CD14;CD33;LAIR1;CD53;ATP8B4;SYK;NFAM1;RNASET2;CYBB;CYBA;OSCAR;TYROBP;DOK3;PTPRC;BIN2;MAN2B1;PTPN6;MNDA;CD68;DOCK2;TLR2	neutrophil degranulation (GO:0043312)	ARHGAP9;CYFIP1;SIGLEC9;SERPINA1;ITGAM;STXBP2;PTAFR;ITGB2;FGL2;FPR1;SLC2A5;ITGAL;C3;C3AR1;NCKAP1L;CD14;CD33;LAIR1;CD53;ATP8B4;NFAM1;RNASET2;CYBB;CYBA;OSCAR;TYROBP;DOK3;PTPRC;BIN2;MAN2B1;PTPN6;MNDA;CD68;DOCK2;TLR2	neutrophil mediated immunity (GO:0002446)	ARHGAP9;CYFIP1;SIGLEC9;SERPINA1;ITGAM;STXBP2;PTAFR;ITGB2;FGL2;FPR1;SLC2A5;ITGAL;C3;C3AR1;NCKAP1L;CD14;CD33;LAIR1;CD53;ATP8B4;NFAM1;RNASET2;CYBB;CYBA;OSCAR;TYROBP;DOK3;PTPRC;BIN2;MAN2B1;PTPN6;MNDA;CD68;DOCK2;TLR2	toll-like receptor signaling pathway (GO:0002224)	ITGAM;ITGB2;CD180;CNPY3;TLR1;BTK;TLR8;TLR7;TLR10;TLR6;CD14;TLR5;PIK3AP1;TLR3;TLR2	inflammatory response (GO:0006954)	LYN;CSF1R;SYK;NFAM1;CD180;ITGB2;FPR1;IL18;CYBB;CYBA;AOAH;NLRC4;ITGAL;AIF1;PIK3CG;ADORA3;C3AR1;BLNK;TLR8;NLRP3;LGALS9
Bicluster No.23	mitochondrial translational elongation (GO:0070125)	MRPS11;MRPS34;MRPL38;MRPL16;MRPL14;MRPL12;MRPL54;MRPL55;MRPL11;MRPL40;CHCHD1;MRPS28;GADD45GIP1;MRPS26;MRPS24;MRPL27;MRPS7;MRPL46;MRPL24;MRPL43;MRPL21;TUFM;MRPL52;MRPL53;MRPL51	mitochondrial translation (GO:0032543)	MRPS11;MRPS34;MRPL16;MRPL38;MRPL14;MRPL12;MRPL54;MRPL11;MRPL55;MRPL40;CHCHD1;MRPS28;GADD45GIP1;MRPS26;NDUFA7;MRPS24;MRPL27;MRPS7;MRPL24;MRPL46;MRPL21;MRPL43;TUFM;MRPL52;MRPL53;MRPL51	translational termination (GO:0006415)	MRPS11;MRPS34;MRPL38;MRPL16;MRPL14;MRPL12;MRPL54;MRPL11;MRPL55;TRMT112;MRPL40;CHCHD1;MRPS28;GADD45GIP1;MRPS26;MRPS24;MRPL27;MRPS7;MRPL46;MRPL24;MRPL43;MRPL21;MRPL52;MRPL53;MRPL51	mitochondrial translational termination (GO:0070126)	MRPS28;GADD45GIP1;MRPS26;MRPS24;MRPS11;MRPS34;MRPL38;MRPL16;MRPL27;MRPL14;MRPS7;MRPL12;MRPL46;MRPL24;MRPL43;MRPL54;MRPL21;MRPL55;MRPL11;MRPL52;MRPL53;MRPL40;MRPL51;CHCHD1	translational elongation (GO:0006414)	MRPS11;MRPS34;MRPL16;MRPL38;MRPL14;MRPL12;MRPL54;MRPL11;MRPL55;MRPL40;CHCHD1;MRPS28;GADD45GIP1;MRPS26;MRPS24;MRPL27;MRPS7;MRPL24;MRPL46;MRPL21;MRPL43;TUFM;MRPL52;MRPL53;MRPL51
Bicluster No.24	protein deubiquitination (GO:0016579)	USP24;RNF146;USP48;USP15;PSMD5;USP3;USP33;USP44;USP45;USP28	protein modification by small protein removal (GO:0070646)	USP24;RNF146;USP48;USP15;PSMD5;USP3;USP33;USP44;USP45;USP28	Golgi organization (GO:0007030)	GOLGA8B;SEC23IP;COG3;COG1;VAMP4;GOLGA8A	N-terminal peptidyl-methionine acetylation (GO:0017196)	NAA25;NAA16	RNA processing (GO:0006396)	DDX17;RBM39;CELF1;YTHDC2;LUC7L3;SNRPA1;DHX29
Bicluster No.25	protein phosphorylation (GO:0006468)	MAP4K2;BRSK2;CDC42BPG;TNK1;DAB2IP;PRKCZ;CDC25B;CAMKK2;RPS6KA4;RELN;TAOK2;ULK3;EPHA1;MAP3K12;CDK16	modulation of excitatory postsynaptic potential (GO:0098815)	STX1B;RELN;PRKCZ;CBLN1	positive regulation of synaptic transmission (GO:0050806)	STX1B;RELN;GRIN2C;PRKCZ;SLC8A2	regulation of cellular localization (GO:0060341)	BRSK2;PARD6A;CPLX4;CDK16	positive regulation of excitatory postsynaptic potential (GO:2000463)	STX1B;RELN;PRKCZ
Bicluster No.26	SRP-dependent cotranslational protein targeting to membrane (GO:0006614)	RPL4;RPL5;RPL30;RPL3;RPL32;RPL31;RPL34;RPLP1;RPLP0;RPL10A;RPL8;RPL9;RPL6;RPL7;RPS4X;RPS15;RPL7A;RPS14;RPS17;RPS16;RPL18A;RPS19;RPS18;RPL36;RPL35;RPLP2;RPL38;RPS11;RPL39;RPS10;RPS13;RPS9;RPL21;RPS7;RPS8;RPL23;RPS5;RPS6;RPL13A;RPS3A;RPSA;RPL37A;RPL24;RPL27;RPL26;RPL29;RPL28;UBA52;RPL10;RPL12;RPL11;RPL36A;RPS15A;RPL14;RPS3;RPL13;RPL15;RPS2;RPL18;RPS27A;RPL17;RPL19;RPL41;RPL35A;RPL23A;RPS25;RPS28;RPS…	cotranslational protein targeting to membrane (GO:0006613)	RPL4;RPL5;RPL30;RPL3;RPL32;RPL31;RPL34;RPLP1;RPLP0;RPL10A;RPL8;RPL9;RPL6;RPL7;RPS4X;RPS15;RPL7A;RPS14;RPS17;RPS16;RPL18A;RPS19;RPS18;RPL36;RPL35;RPLP2;RPL38;RPS11;RPL39;RPS10;RPS13;RPS9;RPL21;RPS7;RPS8;RPL23;SSR2;RPS5;RPS6;RPL13A;RPS3A;RPSA;RPL37A;RPL24;RPL27;RPL26;RPL29;RPL28;UBA52;RPL10;RPL12;RPL11;RPL36A;RPS15A;RPL14;RPS3;RPL13;RPL15;RPS2;RPL18;RPS27A;RPL17;RPL19;RPL41;RPL35A;RPL23A;RPS25;RPS2…	protein targeting to ER (GO:0045047)	RPL4;RPL5;RPL30;RPL3;RPL32;RPL31;RPL34;RPLP1;RPLP0;RPL8;RPL10A;RPL9;RPL6;RPL7;RPS15;RPS4X;RPS14;RPL7A;RPS17;RPS16;RPS19;RPL18A;RPS18;RPL36;RPL35;RPLP2;RPL38;RPS11;RPL39;RPS10;RPS13;RPS9;RPL21;RPS7;RPS8;RPL23;RPS5;RPS6;RPL13A;RPSA;RPS3A;RPL37A;RPL24;RPL27;RPL26;RPL29;RPL28;UBA52;RPL10;RPL12;RPL11;RPL36A;RPS15A;RPL14;RPS3;RPL13;RPL15;RPS2;RPL18;RPS27A;RPL17;RPL19;RPL41;RPL35A;RPL23A;RPS25;RPS28;RPS…	viral gene expression (GO:0019080)	RPL4;RPL5;RPL30;RPL3;RPL32;RPL31;RPL34;RPLP1;RPLP0;RPL8;RPL10A;RPL9;RPL6;RPL7;RPS15;RPS4X;RPS14;RPL7A;RPS17;RPS16;RPS19;RPL18A;RPS18;RPL36;RPL35;RPLP2;RPL38;RPS11;RPL39;RPS10;RPS13;RPS9;RPL21;RPS7;RPS8;RPL23;RPS5;RPS6;RPL13A;RPSA;RPS3A;RPL37A;RPL24;RPL27;RPL26;RPL29;RPL28;UBA52;RPL10;RPL12;RPL11;RPL36A;RPS15A;RPL14;RPS3;RPL13;RPL15;RPS2;RPL18;RPS27A;RPL17;RPL19;RPL41;RPL35A;RPL23A;RPS25;RPS28;RPS…	nuclear-transcribed mRNA catabolic process, nonsense-mediated decay (GO:0000184)	RPL4;RPL5;RPL30;RPL3;RPL32;RPL31;RPL34;RPLP1;RPLP0;RPL8;RPL10A;RPL9;RPL6;RPL7;RPS15;RPS4X;RPS14;RPL7A;RPS17;RPS16;RPS19;RPL18A;RPS18;RPL36;RPL35;RPLP2;RPL38;RPS11;RPL39;RPS10;RPS13;RPS9;RPL21;RPS7;RPS8;RPL23;RPS5;RPS6;RPL13A;RPSA;RPS3A;RPL37A;RPL24;RPL27;RPL26;RPL29;RPL28;UBA52;RPL10;RPL12;RPL11;RPL36A;RPS15A;RPL14;RPS3;RPL13;RPL15;RPS2;RPL18;RPS27A;RPL17;RPL19;RPL41;RPL35A;RPL23A;RPS25;RPS28;RPS…
Bicluster No.27	cellular response to insulin stimulus (GO:0032869)	ATP6V1A;GSK3A;GOT1;MYO5A;ATP6V1D;ATP6V1C1;VAMP2;ATP6V0A1	regulation of microtubule polymerization (GO:0031113)	PAK1;DCTN1;MAP2;SNCA;CDK5R1	positive regulation of mitochondrial outer membrane permeabilization involved in apoptotic signaling pathway (GO:1901030)	GSK3A;YWHAB;YWHAZ;YWHAG;YWHAH	negative regulation of dephosphorylation (GO:0035305)	TMEM132D;DLG2;DLG3;YWHAB;ENSA;RIMBP2	regulation of protein dephosphorylation (GO:0035304)	YWHAB;ENSA;HTT;CALM3;CALM1
Bicluster No.28	neuropeptide signaling pathway (GO:0007218)	POMC;ADCYAP1;GAL;NPVF;KISS1R;AGRP;CARTPT;HCRTR2;HCRTR1	cAMP-mediated signaling (GO:0019933)	MC3R;ADCYAP1;GAL;CALCR;GHRH;PTGER3;GNAS	adenylate cyclase-activating G-protein coupled receptor signaling pathway (GO:0007189)	MC3R;ADCYAP1;CALCR;GHRH;PTGER3;GNAS	peptide hormone secretion (GO:0030072)	GHSR;ADCYAP1;GAL;GHRH	aromatic compound biosynthetic process (GO:0019438)	GCH1;HDC;NR1I2
Bicluster No.29	Wnt signaling pathway, planar cell polarity pathway (GO:0060071)	PSMA5;CDC42;PSMB4;PSMA4;PSMD14;PSMA2;PSMC2;RHOA;PSMA7	regulation of establishment of planar polarity (GO:0090175)	PSMA5;CDC42;PSMB4;PSMA4;PSMD14;PSMA2;PSMC2;RHOA;PSMA7	tumor necrosis factor-mediated signaling pathway (GO:0033209)	PSMA5;PSMB4;PSMA4;PSMD14;PSMA2;PSMC2;COMMD7;TANK;PSMA7;TXNDC17	cellular response to tumor necrosis factor (GO:0071356)	PSMA5;PSMB4;PSMA4;PSMD14;PSMA2;ZFAND6;PSMC2;CD58;COMMD7;TANK;PSMA7;TXNDC17	SCF-dependent proteasomal ubiquitin-dependent protein catabolic process (GO:0031146)	PSMA5;PSMB4;PSMA4;PSMD14;PSMA2;PSMC2;RNF7;PSMA7
Bicluster No.30	adenylate cyclase-modulating G-protein coupled receptor signaling pathway (GO:0007188)	GNAO1;CORT;ADORA2A;ADCY3;DRD1;DRD2;ADRA2C;ADCY5	cAMP metabolic process (GO:0046058)	ADORA2A;PDE1B;ADCY3;ADCY5	adenylate cyclase-activating G-protein coupled receptor signaling pathway (GO:0007189)	ADORA2A;ADCY3;DRD1;ADRA2C;DRD2;ADCY5	G-protein coupled receptor signaling pathway, coupled to cyclic nucleotide second messenger (GO:0007187)	GNAO1;HTR6;ADORA2A;DRD1;HTR4;DRD2;ADRA2C	adenylate cyclase-inhibiting G-protein coupled receptor signaling pathway (GO:0007193)	CORT;CHRM4;ADCY3;DRD2;ADCY5
Bicluster No.31	DNA catabolic process (GO:0006308)	DFFB;DNASE1;DNASE1L2	DNA catabolic process, endonucleolytic (GO:0000737)	DFFB;DNASE1;DNASE1L2	regulation of cilium assembly (GO:1902017)	TCHP;IFT20;CROCC	regulation of leukocyte mediated cytotoxicity (GO:0001910)	DNASE1;AGER	histone deacetylation (GO:0016575)	RBM14;HDAC10;SIRT7
Bicluster No.32	misfolded or incompletely synthesized protein catabolic process (GO:0006515)	POMT1;HDAC6;ANKZF1	regulation of protein phosphorylation (GO:0001932)	SPTBN4;AKT2;AKAP8L;CDK5RAP1;AXIN1;PLXNB2;AGER;CDK5RAP3	positive regulation of cellular catabolic process (GO:0031331)	MLXIPL;AKT2;NPRL2;TPCN1;PNPLA2	acylglycerol acyl-chain remodeling (GO:0036155)	DGAT1;PNPLA2	protein deacetylation (GO:0006476)	RBM14;HDAC10;HDAC6
Bicluster No.33	regulation of Ras protein signal transduction (GO:0046578)	ACAP3;AGAP6;AGAP5;MADD;RALGPS1	regulation of ARF protein signal transduction (GO:0032012)	ACAP3;AGAP6;AGAP5	telomere maintenance in response to DNA damage (GO:0043247)	ACD;RTEL1	preassembly of GPI anchor in ER membrane (GO:0016254)	PIGZ;PIGG	glycerophospholipid metabolic process (GO:0006650)	PGP;PIGZ;PIGG
Bicluster No.34	chemical synaptic transmission, postsynaptic (GO:0099565)	GABRA1;GRIN2A;MEF2C;GRIN2B;GABRG2;RAB3GAP1	regulation of postsynaptic membrane potential (GO:0060078)	GABRA1;GRIN2A;MEF2C;GRIN2B;GABRG2;RAB3GAP1	ferric iron transport (GO:0015682)	ATP6V1A;CLTC;ATP6V1B2;LMTK2;ATP6V1C1	transferrin transport (GO:0033572)	ATP6V1A;CLTC;ATP6V1B2;LMTK2;ATP6V1C1	excitatory postsynaptic potential (GO:0060079)	MEF2C;GRIN2A;GRIN2B;RAB3GAP1
Bicluster No.35	regulation of cellular macromolecule biosynthetic process (GO:2000112)	ZNF793;ZNF782;ZNF221;ZNF132;ZNF283;BAZ2A;NR2C2;ZNF37A;ZNF418;ZNF417;MAPKAPK5;ATF7;ZNF780B;ZNF347;ZNF841;ZNF532;ZNF157;PPARGC1B;VSX1	regulation of nucleic acid-templated transcription (GO:1903506)	ZNF793;ZNF782;ZNF221;ZNF132;ZNF283;BAZ2A;NR2C2;ZNF37A;ZNF418;ZNF417;ATF7;ZNF780B;ZNF347;ZNF841;ZNF532;ZNF157;PPARGC1B;VSX1	regulation of gene expression (GO:0010468)	ZNF793;ZNF782;ZNF221;ZNF132;ZNF283;BAZ2A;NR2C2;MECP2;ZNF37A;ZNF418;ZNF417;ATF7;ZNF780B;ZNF347;ZNF841;ZNF532;ZNF157;PPARGC1B;VSX1;TRIM44	regulation of transcription, DNA-templated (GO:0006355)	ZNF793;ZNF782;ZNF221;ZNF132;KDM4C;ZNF283;ARNT;BAZ2A;NR2C2;MECP2;ZNF37A;TTC21B;ZNF418;NSD1;ZNF417;ATF7;ZNF780B;ZNF347;ZNF841;ZNF532;ZNF157;PPARGC1B;VSX1;TRIM44	stress-induced premature senescence (GO:0090400)	MAPKAPK5;PLA2R1
Bicluster No.36	regulation of protein dephosphorylation (GO:0035304)	PPP1R14C;YWHAB;ENSA;PIN1;CALM3	cellular response to insulin stimulus (GO:0032869)	GSK3A;GOT1;ATP6V1E1;ATP6V1D;ATP6V0C;ATP6V1C1;VAMP2	phagosome acidification (GO:0090383)	ATP6V1E1;ATP6V1D;ATP6V0C;ATP6V1C1	phagosome maturation (GO:0090382)	ATP6V1E1;ATP6V1D;ATP6V0C;ATP6V1C1	intracellular pH reduction (GO:0051452)	ATP6V1E1;ATP6V1D;ATP6V0C;ATP6V1C1
Bicluster No.37	positive regulation of telomere maintenance (GO:0032206)	RAD50;TNKS2;TNKS;DHX36;ATRX	regulation of transcription, DNA-templated (GO:0006355)	ZNF254;USP13;ZNF253;ZNF197;TGFBRAP1;ARID4A;RSF1;ZXDA;NPAT;NIPBL;ZNF81;MED13;ZNF41;ZNF624;EPC2;ZNF148;NCOA2;ZNF681;KLF12;ATRX;RFX7;ZNF711;TCF4;ZNF257;ZNF454;ZNF354C	regulation of cellular macromolecule biosynthetic process (GO:2000112)	ZNF254;USP13;ZNF253;NCOA2;ZNF681;ZNF197;ATRX;TGFBRAP1;SMC3;ZNF81;ZNF41;ZNF624;ZNF257;ZNF454;ZNF354C	regulation of gene expression (GO:0010468)	ZNF254;USP13;ZNF253;GSK3B;NCOA2;ZNF681;ZNF197;PID1;ATRX;TGFBRAP1;NPAT;ZNF81;SON;ZNF41;ZNF624;ZNF148;ZNF257;ZNF454;ZNF354C	regulation of nucleic acid-templated transcription (GO:1903506)	ZNF254;USP13;ZNF253;NCOA2;ZNF681;ZNF197;ATRX;TGFBRAP1;ZNF81;ZNF41;ZNF624;ZNF257;ZNF454;ZNF354C
Bicluster No.38	mRNA processing (GO:0006397)	PPIL1;FAM103A1;SUPT4H1;LSM5;USP39;LSM3;LSM2;SNRNP40;PHF5A;SNRPD2;SNRPG;PPIH;SNRPB2;GEMIN7;DNAJC8;SNRPC	RNA splicing, via transesterification reactions with bulged adenosine as nucleophile (GO:0000377)	PPIL1;LSM5;USP39;LSM3;LSM2;SNRNP40;PHF5A;SNRPD2;SNRPG;PPIH;SNRPB2;GEMIN7;DNAJC8;SNRPC	mRNA splicing, via spliceosome (GO:0000398)	PPIL1;LSM5;USP39;LSM3;LSM2;SNRNP40;PHF5A;SNRPD2;SNRPG;PPIH;SNRPB2;GEMIN7;DNAJC8;SNRPC	mitochondrial translational elongation (GO:0070125)	MRPS35;MRPS23;MRPL49;MRPL39;MRPS10;MRPL15;MRPS7;MRPL13;MRPL22	mitochondrial translational termination (GO:0070126)	MRPS35;MRPS23;MRPL49;MRPL39;MRPS10;MRPL15;MRPS7;MRPL13;MRPL22
Bicluster No.39	neurotransmitter receptor diffusion trapping (GO:0099628)	CACNG8;DLG4;CACNG3	postsynaptic neurotransmitter receptor diffusion trapping (GO:0098970)	CACNG8;DLG4;CACNG3	regulation of neurotransmitter receptor activity (GO:0099601)	CACNG8;LYNX1;DLG4;CACNG3	peptidyl-threonine phosphorylation (GO:0018107)	GSK3A;CDK5;CAMK2A;MAP3K10;TTBK1	regulation of cation channel activity (GO:2001257)	CACNB3;CACNG8;JPH3;DLG4;CACNG3
Bicluster No.40	regulation of intracellular steroid hormone receptor signaling pathway (GO:0033143)	SAFB2;AXIN1;HDAC6	protein deacetylation (GO:0006476)	RBM14;HDAC10;HDAC6	muscle cell differentiation (GO:0042692)	AXIN1;MAPK12;HINFP	histone deacetylation (GO:0016575)	RBM14;HDAC10;HDAC6	intracellular protein transmembrane transport (GO:0065002)	AKT2;ZFAND2B
Bicluster No.41	Wnt signaling pathway, planar cell polarity pathway (GO:0060071)	CDC42;PSMD9;PSMD14;PSMA2;PSMC2;PFN1;RHOA;PSMA7	regulation of establishment of planar polarity (GO:0090175)	CDC42;PSMD9;PSMD14;PSMA2;PSMC2;PFN1;RHOA;PSMA7	non-canonical Wnt signaling pathway (GO:0035567)	CDC42;PSMD9;PSMD14;PSMA2;PSMC2;PFN1;RHOA;PSMA7	neutrophil degranulation (GO:0043312)	PSMD14;BRI3;HEXB;CMTM6;GGH;MAGT1;RHOA;RAP1B;PRDX4;PSMA2;PSMC2;CD58;PPIA;GLA	neutrophil activation involved in immune response (GO:0002283)	PSMD14;BRI3;HEXB;CMTM6;GGH;MAGT1;RHOA;RAP1B;PRDX4;PSMA2;PSMC2;CD58;PPIA;GLA
Bicluster No.42	neutrophil activation involved in immune response (GO:0002283)	ITGAM;ITGB2;CTSZ;PTAFR;ITGAL;LILRA2;CTSS;HK3;CREG1;C3AR1;NCKAP1L;CD33;LAIR1;CD53;FCER1G;CYBB;CYBA;LILRB2;OSCAR;VAMP8;TYROBP;BIN2;PTPN6;MNDA;CD68;TLR2	neutrophil degranulation (GO:0043312)	ITGAM;ITGB2;CTSZ;PTAFR;ITGAL;CTSS;HK3;CREG1;C3AR1;NCKAP1L;CD33;LAIR1;CD53;FCER1G;CYBB;CYBA;LILRB2;OSCAR;VAMP8;TYROBP;BIN2;PTPN6;MNDA;CD68;TLR2	neutrophil mediated immunity (GO:0002446)	ITGAM;ITGB2;CTSZ;PTAFR;ITGAL;CTSS;HK3;CREG1;C3AR1;NCKAP1L;CD33;LAIR1;CD53;FCER1G;CYBB;CYBA;LILRB2;OSCAR;VAMP8;TYROBP;BIN2;PTPN6;MNDA;CD68;TLR2	regulation of immune response (GO:0050776)	LYN;RIPK3;ITGB2;TREM2;PTPN22;LILRB1;LILRB2;ITGAL;OSCAR;TYROBP;CD300C;CD300LF;SIGLEC7;CD33;LAIR1	toll-like receptor signaling pathway (GO:0002224)	TLR1;ITGAM;ITGB2;CD180;BTK;PIK3AP1;CTSS;TLR2;LGMN
Bicluster No.43	RNA modification (GO:0009451)	PUS7L;TRDMT1;TARBP1;ADAT2	tRNA modification (GO:0006400)	OSGEP;TRDMT1;TARBP1;ADAT2	Golgi organization (GO:0007030)	GOLGA8B;COG3;COG1;GOLGA8A	Golgi to endosome transport (GO:0006895)	DOPEY1;MON2	GTP metabolic process (GO:0046039)	MFN1;GPHN
Bicluster No.44	cellular response to type I interferon (GO:0071357)	SP100;IFI6;ADAR;IFI35;IFIT1;IFIT3;IFIT2;OASL;RSAD2;STAT1;MX2;MX1;HLA-B;HLA-C;ISG15;HLA-A;HLA-F;PSMB8;HLA-E;BST2;OAS1;IFI27;OAS2;IRF1;OAS3;IRF7;IRF9	type I interferon signaling pathway (GO:0060337)	SP100;IFI6;ADAR;IFI35;IFIT1;IFIT3;IFIT2;OASL;RSAD2;STAT1;MX2;MX1;HLA-B;HLA-C;ISG15;HLA-A;HLA-F;PSMB8;HLA-E;BST2;OAS1;IFI27;OAS2;IRF1;OAS3;IRF7;IRF9	cytokine-mediated signaling pathway (GO:0019221)	SP100;CD80;IFI6;ADAR;IFI35;IFIT1;IFIT3;IFIT2;OASL;IL18BP;TRIM5;CASP1;TRIM25;TRIM21;B2M;GBP1;TRIM22;RSAD2;STAT1;MX2;MX1;HLA-B;HLA-C;ISG15;HLA-A;HLA-F;PSMB8;PML;HLA-E;PSMB9;BST2;CXCL10;PSMA3;IFI27;OAS1;OAS2;OAS3;IRF1;PSME1;IRF7;PSME2;IRF9;TRIM34	interferon-gamma-mediated signaling pathway (GO:0060333)	SP100;STAT1;HLA-B;HLA-C;HLA-A;HLA-F;PML;OASL;HLA-E;OAS1;TRIM5;OAS2;IRF1;OAS3;IRF7;TRIM25;B2M;TRIM21;GBP1;TRIM22;IRF9;TRIM34	cellular response to interferon-gamma (GO:0071346)	SP100;STAT1;HLA-B;HLA-C;HLA-A;HLA-F;PML;HLA-E;OASL;OAS1;TRIM5;OAS2;OAS3;IRF1;CASP1;IRF7;TRIM25;TRIM21;B2M;GBP1;TRIM22;IRF9;TRIM34
Bicluster No.45	base-excision repair, AP site formation (GO:0006285)	NEIL1;MUTYH	DNA modification (GO:0006304)	NEIL1;MUTYH	anion homeostasis (GO:0055081)	MLXIPL;PQLC2	negative regulation of telomere maintenance via telomerase (GO:0032211)	ACD;EXOSC10	cation transmembrane transport (GO:0098655)	SLC6A7;RHBG
Bicluster No.46	anaphase-promoting complex-dependent catabolic process (GO:0031145)	PSMA5;CCNB1;PSMA4;PTTG1;PSMD14;UBE2C;CDK1;MAD2L1	negative regulation of ubiquitin-protein ligase activity involved in mitotic cell cycle (GO:0051436)	PSMA5;CCNB1;PSMA4;PSMD14;UBE2C;CDK1;MAD2L1	regulation of ubiquitin-protein ligase activity involved in mitotic cell cycle (GO:0051439)	PSMA5;CCNB1;PSMA4;PSMD14;UBE2C;CDK1;MAD2L1	positive regulation of ubiquitin-protein ligase activity involved in regulation of mitotic cell cycle transition (GO:0051437)	PSMA5;CCNB1;PSMA4;PSMD14;UBE2C;CDK1;MAD2L1	negative regulation of ubiquitin protein ligase activity (GO:1904667)	PSMA5;CCNB1;PSMA4;PSMD14;UBE2C;CDK1;MAD2L1
Bicluster No.47	extracellular matrix organization (GO:0030198)	POSTN;ITGA3;SERPINE1;LOXL3;LAMC1;LOXL1;LOXL2;MMP14;COL3A1;COL1A2;LOX;COL5A1;ADAM12;COL8A1;TIMP1;A2M;CD44	collagen fibril organization (GO:0030199)	COL3A1;COL1A2;COL5A1;LOX;LOXL1;LOXL2	neutrophil degranulation (GO:0043312)	CD63;ANXA2;HEXB;IQGAP1;PYGL;GNS;CKAP4;LGALS3;GLIPR1;PLAU;GLB1;CTSC;CD44;TXNDC5;CTSB	neutrophil activation involved in immune response (GO:0002283)	CD63;ANXA2;HEXB;IQGAP1;PYGL;GNS;CKAP4;LGALS3;GLIPR1;PLAU;GLB1;CTSC;CD44;TXNDC5;CTSB	neutrophil mediated immunity (GO:0002446)	CD63;ANXA2;HEXB;IQGAP1;PYGL;GNS;CKAP4;LGALS3;GLIPR1;PLAU;GLB1;CTSC;CD44;TXNDC5;CTSB
Bicluster No.48	phagosome acidification (GO:0090383)	ATP6V1A;ATP6V1B2;ATP6V1E1;ATP6V1D;ATP6V1C1	phagosome maturation (GO:0090382)	ATP6V1A;ATP6V1B2;ATP6V1E1;ATP6V1D;ATP6V1C1	intracellular pH reduction (GO:0051452)	ATP6V1A;ATP6V1B2;ATP6V1E1;ATP6V1D;ATP6V1C1	ferric iron transport (GO:0015682)	ATP6V1A;ATP6V1B2;ATP6V1E1;ATP6V1D;ATP6V1C1	transferrin transport (GO:0033572)	ATP6V1A;ATP6V1B2;ATP6V1E1;ATP6V1D;ATP6V1C1
Bicluster No.49	mitochondrial translation (GO:0032543)	GADD45GIP1;MRPS26;NDUFA7;MRPS12;MRPS34;MRPL38;MRPL14;MRPL12;MRPL54;MRPL11;MRPL4;MRPL52;MRPL53	mitochondrial translational elongation (GO:0070125)	MRPL4;MRPL52;GADD45GIP1;MRPL53;MRPS26;MRPS12;MRPS34;MRPL38;MRPL14;MRPL12;MRPL54;MRPL11	mitochondrial translational termination (GO:0070126)	MRPL4;MRPL52;GADD45GIP1;MRPL53;MRPS26;MRPS12;MRPS34;MRPL38;MRPL14;MRPL12;MRPL54;MRPL11	translational termination (GO:0006415)	MRPL4;MRPL52;GADD45GIP1;MRPL53;MRPS26;MRPS12;MRPS34;MRPL38;MRPL14;MRPL12;MRPL54;MRPL11	translational elongation (GO:0006414)	MRPL4;MRPL52;GADD45GIP1;MRPL53;MRPS26;MRPS12;MRPS34;MRPL38;MRPL14;MRPL12;MRPL54;MRPL11
Bicluster No.50	regulation of cellular amino acid metabolic process (GO:0006521)	PSMA5;PSMA6;PSMD6;PSMA3;PSMA4;PSMD14;PSMA2;PSMC2;PSME1;PSME2	regulation of cellular amine metabolic process (GO:0033238)	PSMA5;PSMA6;PSMD6;PSMA3;PSMA4;PSMD14;PSMA2;PSMC2;PSME1;PSME2	antigen processing and presentation of exogenous peptide antigen via MHC class I, TAP-dependent (GO:0002479)	PSMA5;PSMA6;PSMD6;PSMA3;PSMA4;PSMD14;PSMA2;PSMC2;PSME1;PSME2;B2M	antigen processing and presentation of exogenous peptide antigen via MHC class I (GO:0042590)	PSMA5;PSMA6;PSMD6;PSMA3;PSMA4;PSMD14;PSMA2;PSMC2;PSME1;PSME2;B2M	regulation of cellular ketone metabolic process (GO:0010565)	PSMA5;PSMA6;PSMD6;PSMA3;PSMA4;PSMD14;PSMA2;PSMC2;PSME1;PSME2
Bicluster No.51	neutrophil degranulation (GO:0043312)	CD53;SERPINB1;FCER1G;CD300A;BRI3;GMFG;HEXB;C5AR1;PLAUR;FPR2;LILRB2;CTSS;VAMP8;RAP1B;HK3;FCGR2A;CREG1;ADAM8;CD68;B2M;CTSC;S100A11	neutrophil activation involved in immune response (GO:0002283)	CD53;SERPINB1;FCER1G;CD300A;BRI3;GMFG;HEXB;C5AR1;PLAUR;FPR2;LILRB2;CTSS;VAMP8;RAP1B;HK3;FCGR2A;CREG1;ADAM8;CD68;B2M;CTSC;S100A11	neutrophil mediated immunity (GO:0002446)	CD53;SERPINB1;FCER1G;CD300A;BRI3;GMFG;HEXB;C5AR1;PLAUR;FPR2;LILRB2;CTSS;VAMP8;RAP1B;HK3;FCGR2A;CREG1;ADAM8;CD68;B2M;CTSC;S100A11	cytokine-mediated signaling pathway (GO:0019221)	IL10;IL1RN;CSF2;GSTO1;MMP1;IL10RB;CCL20;IFNGR2;LIF;NOD2;IFI30;RAP1B;PSMA3;CCL7;CAPZA1;IL2RA;CLCF1;TIMP1;TRIM38;B2M	antigen processing and presentation of exogenous peptide antigen via MHC class I (GO:0042590)	VAMP8;PSMA3;FCER1G;NCF2;NCF4;IFI30;B2M
Bicluster No.52	regulation of calcium ion-dependent exocytosis (GO:0017158)	SCAMP5;RIMS3;DOC2A;KCNB1;SYT7	positive regulation of regulated secretory pathway (GO:1903307)	SCAMP5;RAB3A;KCNB1	potassium ion transport (GO:0006813)	KCNJ4;KCNS1;KCNS2;KCNQ4	regulation of regulated secretory pathway (GO:1903305)	RAB3A;DOC2A;SYT7	calcium ion regulated exocytosis (GO:0017156)	RIMS3;SYT7
Bicluster No.53	forebrain regionalization (GO:0021871)	LHX1;AXIN1	axon guidance (GO:0007411)	SPTBN4;LHX1;PLCG1;L1CAM;SPTB	negative regulation of ATP metabolic process (GO:1903579)	FLCN;CBFA2T3	regulation of blood vessel endothelial cell migration (GO:0043535)	MECP2;PLCG1;FGFR1	peptidyl-lysine trimethylation (GO:0018023)	SETD2;OGT
Bicluster No.54	adenylate cyclase-inhibiting G-protein coupled receptor signaling pathway (GO:0007193)	GNAL;HTR1D;HTR1B;AKAP5;DRD3	anterograde trans-synaptic signaling (GO:0098916)	GABRA5;HTR1D;HTR2C;HTR1B;AKAP5;PDYN;CACNA1E	peptidyl-threonine phosphorylation (GO:0018107)	PNCK;CAMKV;DCLK3;ULK1	G-protein coupled receptor signaling pathway, coupled to cyclic nucleotide second messenger (GO:0007187)	GNAL;HTR1D;HTR2C;HTR1B;GPR101	chemical synaptic transmission (GO:0007268)	GABRA5;HTR1D;HTR2C;HTR1B;AKAP5;PDYN;CACNA1E
Bicluster No.55	negative regulation of protein polymerization (GO:0032272)	STMN2;SLIT2;SNCA	regulation of macroautophagy (GO:0016241)	ATP6V1A;UCHL1;ATP6V1B2;PRKACA;ATP6V1D	phagosome acidification (GO:0090383)	ATP6V1A;ATP6V1B2;ATP6V1D	regulation of autophagy (GO:0010506)	ATP6V1A;UCHL1;ATP6V1B2;FBXL2;PRKACA;ATP6V1D	phagosome maturation (GO:0090382)	ATP6V1A;ATP6V1B2;ATP6V1D
Bicluster No.56	regulation of cellular macromolecule biosynthetic process (GO:2000112)	ZNF540;TRAPPC2;SBNO1;ZNF230;RPS6KA5;USP3;ZNF182;ZNF30;ZNF547;TSC1;ZNF655	mRNA processing (GO:0006397)	ZCCHC8;CELF1;THOC1;SNRNP48;SF3B1;CCAR1;WDR33	regulation of nucleic acid-templated transcription (GO:1903506)	ZNF540;TRAPPC2;SBNO1;ZNF230;RPS6KA5;USP3;ZNF182;ZNF30;ZNF547;ZNF655	regulation of transcription, DNA-templated (GO:0006355)	ZNF540;TRAPPC2;ZNF230;USP3;SS18L1;ZNF182;THOC1;CHD1;SBNO1;RPS6KA5;MTF2;ZNF30;WAC;ZNF547;NAA16;ZNF655;ZNF224	regulation of gene expression (GO:0010468)	ZNF540;TRAPPC2;ZNF230;RBM26;CELF1;USP3;ZNF182;RC3H1;SBNO1;RPS6KA5;ZNF30;ZNF547;ZNF655
Bicluster No.57	antigen processing and presentation of exogenous peptide antigen via MHC class I (GO:0042590)	FCER1G;NCF4;HLA-B;TAP1;HLA-C;HLA-A;IFI30;HLA-F;PSMB8;HLA-E;PSMB9;VAMP8;PSMA6;PSMA3;PSME1;PSME2;B2M	antigen processing and presentation of exogenous peptide antigen via MHC class I, TAP-dependent (GO:0002479)	NCF4;HLA-B;TAP1;HLA-C;HLA-A;HLA-F;PSMB8;HLA-E;PSMB9;VAMP8;PSMA6;PSMA3;PSME1;PSME2;B2M	cytokine-mediated signaling pathway (GO:0019221)	CD86;SP100;IFI35;IFI30;PYCARD;CASP1;CCR5;TRIM21;B2M;CCR1;GSTO1;HLA-B;HLA-C;HLA-A;HLA-F;PSMB8;HLA-E;PSMB9;BST2;PSMA6;PSMA3;OAS1;CAPZA1;PSME1;PSME2;MYD88;TRIM34	antigen processing and presentation of peptide antigen via MHC class I (GO:0002474)	FCER1G;HLA-B;HLA-C;TAP1;HLA-A;IFI30;HLA-F;B2M;HLA-E	cellular response to type I interferon (GO:0071357)	BST2;SP100;OAS1;HLA-B;HLA-C;IFI35;HLA-A;HLA-F;PSMB8;MYD88;HLA-E
Bicluster No.58	ion transport (GO:0006811)	ATP6V1A;CLCN4;ANXA6;ATP6V1B2;ATP2A2;ATP1A3;SLC17A7;ATP6V1C1;ATP6V0A1	phagosome acidification (GO:0090383)	ATP6V1A;ATP6V1B2;ATP6V1C1;ATP6V0A1	ion transmembrane transport (GO:0034220)	ATP6V1A;CLCN4;ANXA6;ATP6V1B2;ATP2A2;ATP1A3;ATP6V1C1;ATP6V0A1	phagosome maturation (GO:0090382)	ATP6V1A;ATP6V1B2;ATP6V1C1;ATP6V0A1	regulation of macroautophagy (GO:0016241)	ATP6V1A;LARP1;ATP6V1B2;VPS35;ATP6V1C1;ATP6V0A1
Bicluster No.59	mitotic cell cycle phase transition (GO:0044772)	PRIM2;UBE2C;TUBB;CDC25C;CDC25A;HAUS1;AURKA;CCNB2;CCNB1;DBF4;CDC45;UBE2S;CDK1;NEK2	DNA metabolic process (GO:0006259)	PRIM2;RFC3;RNASEH2A;CDC25C;CDC25A;RAD51AP1;DBF4;CDC45;RAD51;FANCD2;UBE2T;CHEK1;CDK1;DCTPP1	regulation of ubiquitin protein ligase activity (GO:1904666)	MAD2L2;CCNB1;UBE2C;UBE2S;CDK1;FBXO5;MAD2L1	mitotic spindle organization (GO:0007052)	CCNB1;NUF2;BIRC5;MYBL2;TTK;AURKB;AURKA;SPC25	anaphase-promoting complex-dependent catabolic process (GO:0031145)	CCNB1;PTTG1;UBE2C;UBE2S;CDK1;AURKB;AURKA;MAD2L1
Bicluster No.60	protein N-linked glycosylation via asparagine (GO:0018279)	DPM1;OST4;DPM3;OSTC;RPN1;DDOST	peptidyl-asparagine modification (GO:0018196)	DPM1;OST4;DPM3;OSTC;RPN1;DDOST	protein N-linked glycosylation (GO:0006487)	DPM1;OST4;DPM3;OSTC;RPN1;DDOST	Wnt signaling pathway, planar cell polarity pathway (GO:0060071)	PSMA5;CDC42;PSMD9;PSMB4;PSMB2;PSMA7	regulation of establishment of planar polarity (GO:0090175)	PSMA5;CDC42;PSMD9;PSMB4;PSMB2;PSMA7
Bicluster No.61	regulation of cellular macromolecule biosynthetic process (GO:2000112)	MED23;DMTF1;USP3;ZNF418;MAPKAPK5;ZNF655;NR2C2;ZNF532;ZNF334;ZNF33B;ZNF354B	regulation of nucleic acid-templated transcription (GO:1903506)	MED23;DMTF1;USP3;ZNF418;ZNF655;NR2C2;ZNF532;ZNF334;ZNF33B;ZNF354B	regulation of gene expression (GO:0010468)	MED23;DMTF1;USP3;ZNF418;ZNF655;NR2C2;CLK4;ZNF532;ZNF334;ZNF33B;ZNF354B	regulation of transcription, DNA-templated (GO:0006355)	CREBZF;USP3;NR2C2;PIAS2;ZNF33B;TARBP1;MED23;DMTF1;CAMK4;ZNF418;ZNF655;ZNF532;ZNF334;ZNF354B	Golgi to endosome transport (GO:0006895)	DOPEY1;MON2
Bicluster No.62	Wnt signaling pathway, planar cell polarity pathway (GO:0060071)	PSMA5;PSMB4;PSMD13;PSMB1;PFN1;PSMA7	regulation of establishment of planar polarity (GO:0090175)	PSMA5;PSMB4;PSMD13;PSMB1;PFN1;PSMA7	regulation of cellular amino acid metabolic process (GO:0006521)	PSMA5;PSMB4;PSMD13;PSMB1;PSMA7	regulation of cellular amine metabolic process (GO:0033238)	PSMA5;PSMB4;PSMD13;PSMB1;PSMA7	proteasomal ubiquitin-independent protein catabolic process (GO:0010499)	PSMA5;PSMB4;PSMB1;PSMA7
Bicluster No.63	response to unfolded protein (GO:0006986)	HSPA8;HSP90AA1;HSP90AB1;HSPA1L;HSPA4;HSPA4L;HSPA6;HSPB1;HSPE1;HSPD1;DNAJA1;DNAJB1;HSPH1;DNAJB4;HSPA1B;HSPA1A	chaperone mediated protein folding requiring cofactor (GO:0051085)	HSPA8;DNAJB1;HSPH1;HSPA1L;HSPA4;PTGES3;HSPA6;HSPA4L;HSPE1;HSPA1B;HSPA1A	regulation of cellular response to heat (GO:1900034)	HSPA8;HSP90AA1;HSP90AB1;HSPA1L;PTGES3;DNAJB1;HSPH1;DNAJB6;BAG2;BAG3;CHORDC1;FKBP4;HSPA1B;HSPA1A	'de novo' posttranslational protein folding (GO:0051084)	DNAJB1;HSPA8;HSPH1;HSPA1L;HSPA4;PTGES3;HSPA4L;HSPA6;HSPE1;HSPA1B;HSPA1A	regulation of cellular response to stress (GO:0080135)	HSPA8;HSP90AA1;HSP90AB1;HSPA1L;PTGES3;DNAJB1;HSPH1;DNAJB6;BAG2;BAG3;CHORDC1;FKBP4;HSPA1B;HSPA1A
Bicluster No.64	mitotic sister chromatid segregation (GO:0000070)	SPAG5;CDCA5;KIF14;NCAPG;CDCA8;NCAPH;ZWINT;NDC80;CENPE;KIF18B;KIFC1;PRC1;KIF2C	mitotic nuclear division (GO:0140014)	KIF18B;SPAG5;KIFC1;UBE2C;CDCA8;MYBL2;KIF11;ZWINT;NDC80	mitotic spindle organization (GO:0007052)	CENPE;KIFC1;PRC1;KIF4A;MYBL2;TTK;KIF11;AURKB;NDC80	sister chromatid segregation (GO:0000819)	TOP2A;KIF18B;SPAG5;KIFC1;CDCA8;ZWINT;NDC80	mitotic metaphase plate congression (GO:0007080)	CENPE;KIFC1;CDCA5;KIF14;CDCA8;KIF2C;NDC80
Bicluster No.65	regulation of calcium ion-dependent exocytosis (GO:0017158)	SCAMP5;SYT3;SYN1;STX1A;SYT7	positive regulation of regulated secretory pathway (GO:1903307)	SCAMP5;RAB3A;STX1A	vesicle organization (GO:0016050)	SYT3;AP2M1;DNM1;STX1A;SYT7	glycolytic process through glucose-6-phosphate (GO:0061620)	GPI;ALDOA;HK1	canonical glycolysis (GO:0061621)	GPI;ALDOA;HK1
Bicluster No.66	translational termination (GO:0006415)	MRPL52;TRMT112;MRPL53;MRPS26;MRPL40;MRPS24;MRPL36;MRPL14;MRPL11	mitochondrial translational elongation (GO:0070125)	MRPL52;MRPL53;MRPS26;MRPL40;MRPS24;MRPL36;MRPL14;MRPL11	mitochondrial translational termination (GO:0070126)	MRPL52;MRPL53;MRPS26;MRPL40;MRPS24;MRPL36;MRPL14;MRPL11	translational elongation (GO:0006414)	MRPL52;MRPL53;MRPS26;MRPL40;MRPS24;MRPL36;MRPL14;MRPL11	mitochondrial translation (GO:0032543)	MRPL52;MRPL53;MRPS26;MRPL40;MRPS24;MRPL36;MRPL14;MRPL11
Bicluster No.67	DNA metabolic process (GO:0006259)	TOP2A;PRIM2;FEN1;RNASEH2A;FANCA;CDC6;TYMS;CDC25A;BRIP1;POLA2;EXO1;CHEK1;TIMELESS;MCM3;MCM4;MCM5;TK1;MCM6;MCM2	DNA replication (GO:0006260)	FEN1;RNASEH2A;CDC6;CDC25A;BRIP1;POLA2;EXO1;CHEK1;TIMELESS;MCM3;MCM4;MCM5;MCM6;MCM2	G1/S transition of mitotic cell cycle (GO:0000082)	PRIM2;CDT1;CDC6;TYMS;CDC25A;POLA2;MCM3;E2F1;MCM4;MCM5;FBXO5;MCM6;MCM2	mitotic cell cycle phase transition (GO:0044772)	PRIM2;CDT1;UBE2C;CDC6;PKMYT1;CDC25A;POLA2;MELK;MCM3;TACC3;MCM4;MCM5;MCM6;MCM2	cellular macromolecule biosynthetic process (GO:0034645)	FEN1;RNASEH2A;CDC6;TYMS;CDC25A;BRIP1;POLA2;EXO1;CHEK1;TIMELESS;MCM3;E2F1;MCM4;MCM5;MCM6;MCM2
Bicluster No.68	extracellular matrix organization (GO:0030198)	ITGA4;MMP1;LUM;FN1;LAMC1;HSPG2;THBS1;NID2;LOXL1;DCN;LOXL2;COL1A1;MMP11;COL3A1;COL1A2;COL5A1;COL6A2;ADAM12;CYP1B1;MMP19;COL6A3;COL8A1;TIMP1;TGFBI	collagen fibril organization (GO:0030199)	COL1A1;COL3A1;COL1A2;COL5A1;LUM;CYP1B1;LOXL1;LOXL2	protein complex subunit organization (GO:0071822)	COL1A1;COL3A1;COL1A2;COL5A1;LUM;CYP1B1;LOXL1;LOXL2	extracellular matrix disassembly (GO:0022617)	MMP11;MMP1;FN1;MMP19;LAMC1;TIMP1;HSPG2;DCN	glycosaminoglycan catabolic process (GO:0006027)	LUM;FUCA1;HSPG2;GNS;DCN
Bicluster No.69	protein N-linked glycosylation (GO:0006487)	OST4;ALG8;OSTC;RPN1;PMM2;DDOST	neutrophil degranulation (GO:0043312)	LGALS3;PRDX4;TNFAIP6;PSMD14;GLB1;COPB1;SURF4;PSMC2;PPIA;DDOST;TXNDC5	neutrophil activation involved in immune response (GO:0002283)	LGALS3;PRDX4;TNFAIP6;PSMD14;GLB1;COPB1;SURF4;PSMC2;PPIA;DDOST;TXNDC5	neutrophil mediated immunity (GO:0002446)	LGALS3;PRDX4;TNFAIP6;PSMD14;GLB1;COPB1;SURF4;PSMC2;PPIA;DDOST;TXNDC5	tumor necrosis factor-mediated signaling pathway (GO:0033209)	TNFRSF12A;PSMD14;PSMC2;ILK;TXNDC17;LIMS1
Bicluster No.70	regulation of autophagy (GO:0010506)	GSK3A;UCHL1;CDK5;EEF1A2;ATP13A2;PRKACA;ATP6V0D1;ATP6V0C;ATP6V0A1	regulation of macroautophagy (GO:0016241)	UCHL1;CDK5;ATP13A2;PRKACA;ATP6V0D1;ATP6V0C;ATP6V0A1	vacuolar acidification (GO:0007035)	ATP6V0D1;ATP6V0C;ATP6V0A1	insulin receptor signaling pathway (GO:0008286)	GSK3A;ATP6V0D1;ATP6V0C;ATP6V0A1	regulation of cellular protein localization (GO:1903827)	PIN1;ATP13A2;RAB11FIP5
Bicluster No.71	anaphase-promoting complex-dependent catabolic process (GO:0031145)	PSMB3;UBE2C;CDK1;UBA52;PSMA7;AURKB;ANAPC11;MAD2L1	cellular macromolecule biosynthetic process (GO:0034645)	RNASEH2A;RPSA;MRPS7;ILF2;MRPL11;MRPL52;CDC45;RPL18A;CDK1;RPL35;MRPL9;RPS10;RPS21	negative regulation of ubiquitin-protein ligase activity involved in mitotic cell cycle (GO:0051436)	PSMB3;UBE2C;CDK1;UBA52;PSMA7;ANAPC11;MAD2L1	regulation of ubiquitin-protein ligase activity involved in mitotic cell cycle (GO:0051439)	PSMB3;UBE2C;CDK1;UBA52;PSMA7;ANAPC11;MAD2L1	positive regulation of ubiquitin-protein ligase activity involved in regulation of mitotic cell cycle transition (GO:0051437)	PSMB3;UBE2C;CDK1;UBA52;PSMA7;ANAPC11;MAD2L1
Bicluster No.72	T cell activation (GO:0042110)	CD2;LCK;CD7;CD28;RHOH;CD3G;CD3E;CD3D	positive regulation of T cell activation (GO:0050870)	CD40LG;LCK;CCL5;SIRPG;CD28;CD3E;CCR2	regulation of T cell activation (GO:0050863)	CD2;SIT1;LCK;CCL5;SIRPG;CCR2	regulation of lymphocyte activation (GO:0051249)	LCK;SIT1;CCL5;IKZF3	positive regulation of cytokine biosynthetic process (GO:0042108)	TLR1;CD28;TLR8;LTB;CCR2
Bicluster No.73	mRNA splicing, via spliceosome (GO:0000398)	SPEN;DDX5;PCF11;HNRNPH1;PRPF4B;CDK13;CCAR1	regulation of transcription, DNA-templated (GO:0006355)	SPEN;DDX5;ZNF230;CDK11A;ZNF461;EED;DENND4A;PAX6;CHD2;CHD1;UIMC1;MTF2;ZNF207;PHIP;NAA16;RCOR3	RNA splicing, via transesterification reactions with bulged adenosine as nucleophile (GO:0000377)	SPEN;DDX5;PCF11;HNRNPH1;PRPF4B;CCAR1	mRNA catabolic process (GO:0006402)	DDX5;XRN1;RC3H1	mRNA processing (GO:0006397)	SPEN;DDX5;PCF11;HNRNPH1;PRPF4B;CCAR1
Bicluster No.74	axonogenesis (GO:0007409)	NLGN3;SLIT1;TNR;LRRN1;DSCAML1;ROBO1	positive regulation of Ras protein signal transduction (GO:0046579)	GPR17;MMD2;ROBO1	regulation of protein localization (GO:0032880)	ATCAY;STX6;MMD2	positive regulation of signal transduction (GO:0009967)	NLGN3;MBD5;BMP2;ROBO1;EPN2	transmembrane receptor protein serine/threonine kinase signaling pathway (GO:0007178)	BMP2;TGFBRAP1;GCNT2;RGMB
Bicluster No.75	regulation of interferon-gamma production (GO:0032649)	PYCARD;RIPK3;LILRB1;LGALS9;IL12RB1	regulation of interleukin-10 secretion (GO:2001179)	PYCARD;LILRB1;LGALS9	positive regulation of immune response (GO:0050778)	PYCARD;SASH3;LILRB1;LGALS9;IL12RB1	regulation of activated T cell proliferation (GO:0046006)	PYCARD;RIPK3;LGALS9;IL12RB1	superoxide metabolic process (GO:0006801)	NCF1;NCF1B;NCF1C;CYBA
Bicluster No.76	regulation of cellular macromolecule biosynthetic process (GO:2000112)	ZNF793;ZNF551;ZNF782;ZNF540;ZNF132;ZNF493;USP3;ZFP2;NR2C2;ZNF33B;ZNF33A;ZNF37A;ZNF418;ZNF525;ZNF789;MAPKAPK5;ZNF347;ZNF841;ZNF157	regulation of nucleic acid-templated transcription (GO:1903506)	ZNF793;ZNF551;ZNF782;ZNF540;ZNF132;ZNF493;USP3;ZFP2;NR2C2;ZNF33B;ZNF33A;ZNF37A;ZNF418;ZNF525;ZNF789;ZNF347;ZNF841;ZNF157	regulation of gene expression (GO:0010468)	ZNF793;ZNF551;ZNF782;ZNF540;ZNF132;ZNF493;USP3;ZFP2;NR2C2;ZNF33B;ZNF33A;ZNF37A;ZNF418;ZNF525;ZNF789;ZNF347;ZNF841;ZNF157	regulation of transcription, DNA-templated (GO:0006355)	ZNF793;ZNF551;ZNF782;ZNF540;ZNF132;ZNF493;USP3;ZFP2;ZC3H8;NR2C2;PIAS2;ZNF33B;ZNF33A;ZNF37A;ZNF418;ZNF814;ZNF525;ZNF789;ZNF347;ZNF841;ZNF157	RNA modification (GO:0009451)	PUS7L;ADAT2
Bicluster No.77	DNA metabolic process (GO:0006259)	PRIM2;RFC4;PCNA;RFC2;RPA2;TYMS;CDC25A;RAD51AP1;UBE2T;CDK2;RBBP8;CDK1;RAN	regulation of mitotic cell cycle phase transition (GO:1901990)	CDC20;PSMB2;UBE2C;CDK2;CDK1;NEK2;FBXO5;HMMR;HAUS1;MAD2L1	G1/S transition of mitotic cell cycle (GO:0000082)	PRIM2;PCNA;RRM2;CDK2;RPA2;FBXO5;TYMS;CDC25A	regulation of ubiquitin protein ligase activity (GO:1904666)	CDC20;UBE2C;CDK2;CDK1;FBXO5;MAD2L1	negative regulation of ubiquitin-protein ligase activity involved in mitotic cell cycle (GO:0051436)	CDC20;PSMB2;UBE2C;CDK2;CDK1;FBXO5;MAD2L1
Bicluster No.78	negative regulation of ERBB signaling pathway (GO:1901185)	ZFYVE28;DAB2IP;NRG2	proteasomal protein catabolic process (GO:0010498)	SPSB3;ABTB1;BRSK2;AXIN1;KCTD2	regulation of protein complex disassembly (GO:0043244)	UPF1;TBC1D25	MAPK cascade (GO:0000165)	SPTBN4;TAOK2;DAB2IP;NRG2;GRIN2C	neuron projection morphogenesis (GO:0048812)	SPTBN4;BRSK2;TAOK2;DAB2IP
Bicluster No.79	translational termination (GO:0006415)	TRMT112;MRPL53;MRPS11;MRPS23;MRPL14;MRPS7;MRPL46;MRPL54;MRPL11	mitochondrial translational elongation (GO:0070125)	MRPL53;MRPS11;MRPS23;MRPL14;MRPS7;MRPL46;MRPL54;MRPL11	mitochondrial translational termination (GO:0070126)	MRPL53;MRPS11;MRPS23;MRPL14;MRPS7;MRPL46;MRPL54;MRPL11	translational elongation (GO:0006414)	MRPL53;MRPS11;MRPS23;MRPL14;MRPS7;MRPL46;MRPL54;MRPL11	mitochondrial translation (GO:0032543)	MRPL53;MRPS11;MRPS23;MRPL14;MRPS7;MRPL46;MRPL54;MRPL11
Bicluster No.80	regulation of cell morphogenesis involved in differentiation (GO:0010769)	CHRNB2;EPHA4;PAK1;HECW1	axon development (GO:0061564)	LRFN2;LRFN5;RTN4RL1;ATL1;AMIGO1	regulation of dendrite morphogenesis (GO:0048814)	CHRNB2;EPHA4;CUX2;HECW1	phosphorylation (GO:0016310)	MAPK10;PPP3CB;PAK1;NUAK1;PI4KA;LMTK2;NLK	positive regulation of catecholamine secretion (GO:0033605)	CHRNB2;KCNB1
Bicluster No.81	RNA splicing, via transesterification reactions with bulged adenosine as nucleophile (GO:0000377)	ISY1;SART1;XAB2;PRPF6;SF3A2;CTNNBL1;PQBP1	mRNA splicing, via spliceosome (GO:0000398)	ISY1;SART1;XAB2;PRPF6;SF3A2;CTNNBL1;PQBP1	mRNA processing (GO:0006397)	ISY1;SART1;XAB2;PRPF6;SF3A2;CTNNBL1;PQBP1	ribosome biogenesis (GO:0042254)	TBL3;PES1;RRP1;WDR74;AAMP;PELP1	ribonucleoprotein complex assembly (GO:0022618)	ISY1;SART1;XAB2;PRPF6;SF3A2
Bicluster No.82	determination of bilateral symmetry (GO:0009855)	GALNT11;KIF3B;ARL6	determination of left/right symmetry (GO:0007368)	GALNT11;KIF3B;ARL6	regulation of cell communication by electrical coupling (GO:0010649)	CALM1;SLC8A1	regulation of cardiac muscle contraction by regulation of the release of sequestered calcium ion (GO:0010881)	CALM1;SLC8A1	calcium ion transport into cytosol (GO:0060402)	GRIN2B;SLC8A1
Bicluster No.83	regulation of calcium ion-dependent exocytosis (GO:0017158)	DOC2A;SYN1;STX1A;SYT7	chemical synaptic transmission (GO:0007268)	CACNB1;GRM2;CACNB3;CHRM1;DOC2A;SYN1	regulation of regulated secretory pathway (GO:1903305)	RAB3A;DOC2A;SYT7	intracellular protein transport (GO:0006886)	RAB3A;RAB40C;KATNB1;AP2A1;STX1A;SPRN	anterograde trans-synaptic signaling (GO:0098916)	CACNB1;GRM2;CACNB3;DOC2A;SYN1
Bicluster No.84	regulation of mRNA processing (GO:0050684)	CDK11A;PAPOLA;JMJD6	spermatogenesis (GO:0007283)	HERC4;NR6A1;TSSK3;UBR2	male gamete generation (GO:0048232)	HERC4;NR6A1;TSSK3;UBR2	regulation of RNA splicing (GO:0043484)	HNRNPH1;JMJD6	lipoprotein metabolic process (GO:0042157)	NPC1L1
Bicluster No.85	translation (GO:0006412)	RPL4;RPL3;RPL10;RPL12;RPL36A;RPL6;MRPL10;RPL7;RPS4X;RPL7A;RPS17;RPS3;RPL14;RPL13;RPL15;RPL17;EIF4B;RPL19;RPL41;RPL23;RPS6;EEF2;EEF1A1;EEF1G;RPS25;RSL1D1;RPL27A;RPS20;RPL29;RPS24;RPS23	SRP-dependent cotranslational protein targeting to membrane (GO:0006614)	RPL4;RPL3;RPL10;RPL12;RPL36A;RPL6;RPL7;RPS4X;RPL7A;RPS17;RPS3;RPL14;RPL13;RPL15;RPL17;RPL19;RPL41;RPL23;RPS6;RPS25;RPL27A;RPS20;RPL29;RPS24;RPS23	cotranslational protein targeting to membrane (GO:0006613)	RPL4;RPL3;RPL10;RPL12;RPL36A;RPL6;RPL7;RPS4X;RPL7A;RPS17;RPS3;RPL14;RPL13;RPL15;RPL17;RPL19;RPL41;RPL23;RPS6;RPS25;RPL27A;RPS20;RPL29;RPS24;RPS23	protein targeting to ER (GO:0045047)	RPL4;RPL3;RPL10;RPL12;RPL36A;RPL6;RPL7;RPS4X;RPL7A;RPS17;RPS3;RPL14;RPL13;RPL15;RPL17;RPL19;RPL41;RPL23;RPS6;RPS25;RPL27A;RPS20;RPL29;RPS24;RPS23	peptide biosynthetic process (GO:0043043)	RPL4;RPL3;RPL10;RPL12;RPL36A;RPL6;MRPL10;RPL7;RPS4X;RPL7A;RPS17;RPS3;RPL14;RPL13;RPL15;RPL17;RPL19;RPL41;RPL23;RPS6;EEF1A1;RPS25;RSL1D1;RPL27A;RPS20;RPL29;RPS24;RPS23
Bicluster No.86	positive regulation of RNA metabolic process (GO:0051254)	HABP4;HRAS	chemical homeostasis (GO:0048878)	NR1I3;PNPLA5	lipid homeostasis (GO:0055088)	NR1I3;PNPLA5	morphogenesis of an endothelium (GO:0003159)	CCM2	embryonic camera-type eye morphogenesis (GO:0048596)	SIX3
Bicluster No.87	fatty acid derivative biosynthetic process (GO:1901570)	BDH1;PPT2	regulation of ARF protein signal transduction (GO:0032012)	ACAP3;AGAP6	regulation of hydrogen peroxide metabolic process (GO:0010310)	NOXO1	ammonium transmembrane transport (GO:0072488)	RHBG	cation transport (GO:0006812)	PQLC2;RHBG
Bicluster No.88	mitotic cell cycle phase transition (GO:0044772)	PRIM2;CCNB2;CCNB1;CDC45;HAUS8;UBE2C;UBE2S;POLE2;CDK1;CDC25C;AURKA	DNA-dependent DNA replication (GO:0006261)	GINS1;PRIM2;GINS2;RFC3;CDC45;RAD51;POLE2	DNA metabolic process (GO:0006259)	RAD51AP1;PRIM2;RFC3;RNASEH2A;CDC45;RAD51;GRWD1;POLE2;CDK1;CDC25C;TYMS	regulation of ubiquitin protein ligase activity (GO:1904666)	CDC20;CCNB1;UBE2C;UBE2S;CDK1;FBXO5	anaphase-promoting complex-dependent catabolic process (GO:0031145)	CDC20;CCNB1;UBE2C;UBE2S;CDK1;AURKB;AURKA
Bicluster No.89	regulation of cell cycle G2/M phase transition (GO:1902749)	ODF2;CEP164;SFI1	ciliary basal body-plasma membrane docking (GO:0097711)	ODF2;CEP164;SFI1	regulation of ARF protein signal transduction (GO:0032012)	ACAP3;AGAP6	G2/M transition of mitotic cell cycle (GO:0000086)	ODF2;CEP164;SFI1	cell cycle G2/M phase transition (GO:0044839)	ODF2;CEP164;SFI1
Bicluster No.90	response to molecule of bacterial origin (GO:0002237)	TNFRSF6B;NOS3;TNFAIP3;TNFRSF10A;TNFRSF10D	inflammatory response (GO:0006954)	PTGIR;TNFRSF6B;TNFRSF10A;F11R;NFKB2;TNFRSF10D	response to lipopolysaccharide (GO:0032496)	TNFRSF6B;NOS3;TNFAIP3;TNFRSF10A;TNFRSF10D	negative regulation of extrinsic apoptotic signaling pathway via death domain receptors (GO:1902042)	NOS3;TNFAIP3;TNFRSF10A	regulation of cysteine-type endopeptidase activity involved in apoptotic process (GO:0043281)	TNFRSF6B;TNFRSF10A;SOX7;TNFRSF10D
Bicluster No.91	antigen processing and presentation of exogenous peptide antigen (GO:0002478)	CD74;HLA-DMA;HLA-DMB;HLA-DPB1;HLA-DRA;HLA-DOA;CTSS;HLA-DQB2;HLA-DQA1;HLA-DRB1;HLA-DPA1	antigen processing and presentation of exogenous peptide antigen via MHC class II (GO:0019886)	CD74;HLA-DMA;HLA-DMB;HLA-DPB1;HLA-DRA;HLA-DOA;CTSS;HLA-DQB2;HLA-DQA1;HLA-DRB1;HLA-DPA1	antigen processing and presentation of peptide antigen via MHC class II (GO:0002495)	CD74;HLA-DMA;HLA-DMB;HLA-DPB1;HLA-DRA;HLA-DOA;CTSS;HLA-DQB2;HLA-DQA1;HLA-DRB1;HLA-DPA1	neutrophil degranulation (GO:0043312)	CD53;VAMP8;TYROBP;PTPRC;CLEC12A;FUCA1;FGL2;CMTM6;CYBB;CTSS;CTSC;CD33	neutrophil activation involved in immune response (GO:0002283)	CD53;VAMP8;TYROBP;PTPRC;CLEC12A;FUCA1;FGL2;CMTM6;CYBB;CTSS;CTSC;CD33
Bicluster No.92	negative regulation of nucleocytoplasmic transport (GO:0046823)	CABP1;RANGAP1	IRE1-mediated unfolded protein response (GO:0036498)	KLHDC3;GSK3A;EXTL1	negative regulation of microtubule depolymerization (GO:0007026)	KATNB1;TRIM54	negative regulation of protein depolymerization (GO:1901880)	KATNB1;TRIM54	negative regulation of intracellular protein transport (GO:0090317)	CABP1;RANGAP1
Bicluster No.93	intermediate filament bundle assembly (GO:0045110)	NEFL;NEFM;NEFH	gluconeogenesis (GO:0006094)	GOT1;MDH1;GOT2;SLC25A12	hexose biosynthetic process (GO:0019319)	GOT1;MDH1;GOT2;SLC25A12	glucose metabolic process (GO:0006006)	GOT1;MDH1;GOT2;SLC25A12	cellular amino acid biosynthetic process (GO:0008652)	GOT1;GOT2;RIMKLA
Bicluster No.94	neutrophil degranulation (GO:0043312)	ARHGAP9;DOK3;PTPRC;BIN2;RNASET2;STXBP2;PTPN6;ITGAL;LAIR1	neutrophil activation involved in immune response (GO:0002283)	ARHGAP9;DOK3;PTPRC;BIN2;RNASET2;STXBP2;PTPN6;ITGAL;LAIR1	neutrophil mediated immunity (GO:0002446)	ARHGAP9;DOK3;PTPRC;BIN2;RNASET2;STXBP2;PTPN6;ITGAL;LAIR1	regulation of T cell mediated cytotoxicity (GO:0001914)	PTPRC;RIPK3;LILRB1	B cell activation (GO:0042113)	LAT2;LYL1;PTPRC;BTK
Bicluster No.95	positive regulation of tumor necrosis factor production (GO:0032760)	PYCARD;CYBA;LGALS9;HAVCR2	negative regulation of lymphocyte activation (GO:0051250)	LST1;TNFAIP8L2;SAMSN1	regulation of tumor necrosis factor production (GO:0032680)	PYCARD;CYBA;LGALS9;HAVCR2	positive regulation of T cell activation (GO:0050870)	PYCARD;HLA-DMB;LGALS9;AIF1	antigen processing and presentation of exogenous peptide antigen via MHC class I, TAP-dependent (GO:0002479)	VAMP8;CYBA;FCGR1A;FCGR1B
Bicluster No.96	respiratory electron transport chain (GO:0022904)	COX8A;NDUFA13;NDUFB10;COX4I1;NDUFA3;NDUFA2;NDUFA1;UQCR10;ETFB;COX5B;COX6C;COX7C;NDUFS8;NDUFS5	mitochondrial ATP synthesis coupled electron transport (GO:0042775)	COX8A;NDUFA13;NDUFB10;COX4I1;NDUFA3;NDUFA2;NDUFA1;UQCR10;COX5B;COX6C;COX7C;NDUFS8;NDUFS5	mitochondrial electron transport, NADH to ubiquinone (GO:0006120)	NDUFA13;NDUFS8;NDUFB10;NDUFA3;NDUFS5;NDUFA2;NDUFA1	mitochondrial respiratory chain complex assembly (GO:0033108)	NDUFA13;NDUFS8;NDUFB10;NDUFA3;NDUFS5;NDUFA2;NDUFA1;UQCR10	NADH dehydrogenase complex assembly (GO:0010257)	NDUFA13;NDUFS8;NDUFB10;NDUFA3;NDUFS5;NDUFA2;NDUFA1
Bicluster No.97	protein phosphorylation (GO:0006468)	EPHA4;PAK1;PPP3CB;CAMK1D;PRKCE;FAM20B;NLK;CDK14;CDK5R1	positive regulation of phosphatase activity (GO:0010922)	MEF2C;CALM3;CALM1	response to calcium ion (GO:0051592)	MEF2C;CALM3;ADCY1;CALM1	ephrin receptor signaling pathway (GO:0048013)	EPHA4;PAK1;KALRN;CDK5R1	positive regulation of protein kinase activity (GO:0045860)	EPHA4;PAK1;DLG3;CALM3;CALM1
Bicluster No.98	neutrophil degranulation (GO:0043312)	GLIPR1;ANXA2;PLAU;NPC2;HEXB;PYGL;CTSC;CTSB	neutrophil activation involved in immune response (GO:0002283)	GLIPR1;ANXA2;PLAU;NPC2;HEXB;PYGL;CTSC;CTSB	neutrophil mediated immunity (GO:0002446)	GLIPR1;ANXA2;PLAU;NPC2;HEXB;PYGL;CTSC;CTSB	glycosphingolipid metabolic process (GO:0006687)	HEXB;HEXA;SUMF1	keratan sulfate catabolic process (GO:0042340)	HEXB;HEXA
Bicluster No.99	negative regulation of sprouting angiogenesis (GO:1903671)	HDAC5;EPN1	cellular response to ammonium ion (GO:0071242)	PPP1R9B;MAPK3	regulation of organelle organization (GO:0033043)	SGSM2;TBC1D13;MAPK3	regulation of ARF protein signal transduction (GO:0032012)	AGAP3;GIT1	dendrite morphogenesis (GO:0048813)	DVL1;SHANK1
Bicluster No.100	Wnt signaling pathway, calcium modulating pathway (GO:0007223)	GNB1;CALM1	regulation of protein dephosphorylation (GO:0035304)	ENSA;CALM1	negative regulation of ERK1 and ERK2 cascade (GO:0070373)	DUSP3;CAMK2N1	positive regulation of protein kinase activity (GO:0045860)	RALB;STK24;CALM1	negative regulation of protein phosphorylation (GO:0001933)	DUSP3;CAMK2N1;CALM1
Bicluster No.101	regulation of trophoblast cell migration (GO:1901163)	SYDE1;TIMP1;CALR	negative regulation of multi-organism process (GO:0043901)	ANXA2;TIMP1;CALR	positive regulation of transport (GO:0051050)	CD63;CD151;ANXA2	negative regulation of reproductive process (GO:2000242)	TIMP1;CALR	regulation of integrin-mediated signaling pathway (GO:2001044)	CD63;TIMP1
Bicluster No.102	negative regulation of transporter activity (GO:0032410)	NDFIP2;SNCA	positive regulation of cellular carbohydrate metabolic process (GO:0010676)	PRKCE;SNCA	neurotransmitter transport (GO:0006836)	SYNJ1;SLC17A7	receptor localization to synapse (GO:0097120)	CACNG8;DLG3	synaptic transmission, glutamatergic (GO:0035249)	NAPB;SLC17A7

## Sheet: Brain Region Enrichment
Bicluster No.	p-value Amygdala	Number Amygdala	p-value Anterior Cingulate Cortex	Number ACC	p-value Caudate BG	Number BG	p-value Cerebellar Hemisphere	Number CH	p-value Cortex	Number Cortex	p-value Frontal Cortex (Ba9)	Number Frontal Cortex (Ba9)	p-value Hippocampus	Number Hippocampus	p-value Hypothalamus	Number Hypothalamus	p-value Nuclear Accumbens	Number NA	p-value Putamen	Number Putamen	p-value Spinal Cord	Number Spinal Cord	p-value Substantia Nigra	Number Substantia Nigra	p-value Cerebellum	Number Cerebellum
Bicluster No.1	1	0	1	0	1	0	2.15e-37	54	0.995748	3	1	0	1	0	1	0	1	0	1	0	1	0	1	0	5.29e-94	95
Bicluster No.2	0.995951	2	0.999152	2	0.999997	1	0.999977	1	1	0	1	0	1	0	0.999058	2	0.999316	3	0.998708	2	1	0	0.998456	1	1	0
Bicluster No.3	0.804732	4	0.909635	4	0.994582	3	1	0	0.932936	5	0.954009	4	0.00516418	14	0.199029	9	0.991749	3	0.611101	6	3.45e-64	57	4.36e-11	22	1	0
Bicluster No.4	0.932613	4	9.7e-07	24	0.999995	1	1	0	2.08e-14	39	6.55e-33	55	0.000185214	20	0.757519	7	0.99999	1	1	0	1	0	0.369964	7	1	0
Bicluster No.5	1	0	1	0	1	0	9.05e-26	42	0.898586	5	1	0	1	0	1	0	1	0	1	0	1	0	1	0	4.67e-81	84
Bicluster No.6	0.994316	2	0.99988	1	0.999909	2	1	0	1	0	1	0	0.998826	2	0.998566	2	0.999987	1	1	0	0.400141	7	0.842655	4	1	0
Bicluster No.7	0.998938	1	0.999774	1	0.999805	2	1	0	1	0	1	0	0.999796	1	1	0	0.999972	1	1	0	0.997587	1	0.996722	1	1	0
Bicluster No.8	0.945992	4	5.47e-07	25	1	0	1	0	1.05e-51	73	5.76e-21	45	1e-05	23	0.995376	3	1	0	1	0	1	0	0.750226	5	0.999999	1
Bicluster No.9	0.000769412	12	1	0	1.46e-06	21	1	0	1	0	1	0	0.0137915	11	2.4e-07	19	0.1936	9	1	0	0.980977	1	1	0	1	0
Bicluster No.10	1	0	1	0	1	0	1.03e-45	60	0.995967	3	1	0	1	0	1	0	1	0	1	0	1	0	1	0	7.56e-82	89
Bicluster No.11	1	0	1	0	1	0	2.72e-97	83	0.999685	1	1	0	1	0	1	0	1	0	1	0	1	0	1	0	2.2e-24	45
Bicluster No.12	1	0	1	0	1	0	1	0	1	0	1	0	1	0	1	0	1	0	1	0	1	0	1	0	1	0
Bicluster No.13	0.985729	2	1	0	3.64e-23	46	1	0	1	0	1	0	0.604934	7	1	0	7.76e-58	71	1.11e-12	29	1	0	0.994802	1	1	0
Bicluster No.14	1	0	1	0	1	0	7.47e-14	29	0.999397	1	1	0	1	0	1	0	1	0	1	0	1	0	1	0	1.23e-95	88
Bicluster No.15	1	0	1	0	1	0	6.09e-56	63	0.986754	3	1	0	1	0	0.998259	1	1	0	1	0	1	0	1	0	1.88e-46	63
Bicluster No.16	0.000573261	14	0.800334	5	0.943458	5	1	0	1	0	0.88506	5	0.0123494	13	0.193451	9	0.991322	3	0.00736761	13	3.63e-53	52	4.2e-12	23	1	0
Bicluster No.17	1	0	1	0	1	0	8.06e-25	40	0.99571	2	1	0	1	0	1	0	1	0	1	0	1	0	1	0	2.37e-77	80
Bicluster No.18	0.318521	7	0.920517	4	0.983639	4	0.999712	1	0.999903	1	0.805525	6	0.698511	6	0.9159	4	0.469894	9	0.471442	7	1	0	0.505056	5	1	0
Bicluster No.19	0.108937	8	0.860787	4	0.962029	4	1	0	0.215455	10	0.921751	4	5.13e-05	17	0.127951	9	0.983456	3	0.200975	8	5.12e-31	38	2.26e-08	18	1	0
Bicluster No.20	1	0	1	0	1	0	5.86e-17	32	0.999314	1	1	0	1	0	1	0	1	0	1	0	1	0	1	0	3.21e-88	84
Bicluster No.21	0.629962	4	0.779849	4	0.973937	3	1	0	0.494639	7	0.861836	4	0.000506892	14	0.25301	7	0.964497	3	0.745276	4	1.94e-38	41	8.92e-07	15	1	0
Bicluster No.22	0.987656	2	0.999639	1	0.999656	2	1	0	1	0	1	0	0.996843	2	0.996247	2	1	0	1	0	0.158228	8	0.397141	6	1	0
Bicluster No.23	0.997816	1	0.995044	2	0.999434	2	0.999784	1	1	0	1	0	0.936407	4	0.994623	2	0.883649	6	0.970381	3	1	0	0.994015	1	1	0
Bicluster No.24	1	0	1	0	1	0	2.15e-74	73	0.997286	2	1	0	1	0	1	0	1	0	1	0	1	0	1	0	1.13e-35	55
Bicluster No.25	1	0	1	0	1	0	5e-43	53	0.999397	1	1	0	1	0	1	0	1	0	1	0	1	0	1	0	5.31e-53	65
Bicluster No.26	0.896858	4	0.997727	2	0.999985	1	0.99992	1	1	0	0.999935	1	0.999796	1	0.987657	3	0.991277	4	0.984297	3	0.997587	1	0.976649	2	1	0
Bicluster No.27	0.270483	8	3.35e-13	31	0.999977	1	1	0	6.56e-14	36	3.29e-20	41	2.88e-05	20	0.984339	3	1	0	1	0	1	0	0.903539	3	0.999991	1
Bicluster No.28	0.93404	2	0.995781	1	1	0	1	0	1	0	1	0	1	0	6.9e-72	65	0.000121414	17	1	0	1	0	2.54e-12	21	1	0
Bicluster No.29	0.985799	1	1	0	1	0	1	0	1	0	1	0	1	0	1	0	1	0	1	0	1	0	1	0	1	0
Bicluster No.30	1	0	1	0	1.95e-34	55	1	0	1	0	1	0	1	0	1	0	1.47e-26	47	3.41e-32	46	1	0	0.993348	1	1	0
Bicluster No.31	1	0	1	0	1	0	2.53e-36	46	0.951041	3	1	0	1	0	0.993281	1	1	0	1	0	1	0	1	0	8.73e-40	53
Bicluster No.32	1	0	1	0	1	0	3.18e-23	37	0.998991	1	1	0	1	0	1	0	1	0	1	0	1	0	1	0	8.03e-68	72
Bicluster No.33	1	0	1	0	1	0	4.53e-30	45	0.999664	1	1	0	1	0	1	0	1	0	1	0	1	0	1	0	5.84e-79	82
Bicluster No.34	0.958907	2	1.74e-06	19	0.999719	1	1	0	0.982993	3	1.07e-21	38	0.373968	7	0.350173	7	0.179175	10	1	0	1	0	0.776284	3	0.99225	3
Bicluster No.35	1	0	1	0	1	0	2.11e-33	47	0.981222	3	1	0	1	0	1	0	1	0	1	0	1	0	1	0	2.44e-64	73
Bicluster No.36	0.941358	3	4.76e-13	30	0.999958	1	1	0	9.44e-15	36	5.23e-29	48	0.000485997	17	0.932859	4	1	0	1	0	1	0	0.548108	5	1	0
Bicluster No.37	1	0	1	0	1	0	0.999947	1	0.998775	3	1	0	1	0	1	0	1	0	1	0	1	0	1	0	0.993516	5
Bicluster No.38	1	0	1	0	1	0	1	0	1	0	1	0	1	0	1	0	1	0	1	0	1	0	1	0	1	0
Bicluster No.39	0.000799213	15	2.79e-12	30	1	0	1	0	4.03e-26	49	1.91e-08	27	1.7e-19	38	1	0	0.999961	1	1	0	1	0	0.996084	1	0.999992	1
Bicluster No.40	1	0	1	0	1	0	6.35e-20	33	0.986867	2	1	0	1	0	1	0	1	0	1	0	1	0	1	0	2.23e-62	67
Bicluster No.41	0.987951	1	1	0	1	0	1	0	1	0	1	0	1	0	1	0	1	0	1	0	1	0	1	0	1	0
Bicluster No.42	0.966591	2	0.998472	1	0.998081	2	1	0	1	0	0.999417	1	0.998589	1	0.998344	1	0.999695	1	1	0	0.145728	7	0.408844	5	1	0
Bicluster No.43	1	0	1	0	1	0	1.18e-38	52	0.999741	1	1	0	1	0	1	0	1	0	1	0	1	0	1	0	5e-70	78
Bicluster No.44	0.927139	2	0.995092	1	0.968178	3	1	0	0.990572	2	0.937353	3	0.969199	2	0.965625	2	0.99869	1	0.959517	2	0.978013	1	0.973304	1	0.999519	1
Bicluster No.45	1	0	1	0	1	0	1.45e-35	48	0.999435	1	1	0	1	0	1	0	1	0	1	0	1	0	1	0	9.66e-61	70
Bicluster No.46	0.992024	1	0.997324	1	1	0	1	0	1	0	1	0	0.997513	1	1	0	0.999386	1	1	0	1	0	1	0	1	0
Bicluster No.47	0.994948	1	0.998472	1	0.999813	1	1	0	0.999741	1	1	0	1	0	1	0	0.999695	1	1	0	1	0	1	0	1	0
Bicluster No.48	0.879102	3	3.52e-09	23	0.99977	1	0.999187	1	0.953078	4	3.36e-33	48	0.000629038	15	0.00152863	14	1	0	1	0	1	0	0.0470042	8	1	0
Bicluster No.49	1	0	0.997324	1	1	0	1	0	1	0	1	0	0.932143	3	0.997121	1	0.927716	4	0.996416	1	1	0	0.982342	1	1	0
Bicluster No.50	0.985799	1	0.994572	1	0.9916	2	1	0	1	0	0.981593	2	0.99491	1	0.994211	1	0.998514	1	0.992979	1	1	0	0.971408	1	1	0
Bicluster No.51	0.990971	1	0.996885	1	0.995581	2	1	0	0.994304	2	0.998679	1	0.979094	2	0.916459	3	0.999257	1	0.903162	3	0.56364	4	0.899298	2	1	0
Bicluster No.52	1	0	0.00831934	13	1	0	1	0	3.53e-57	68	1.45e-24	42	0.962589	3	0.998714	1	1	0	1	0	1	0	0.989871	1	0.999938	1
Bicluster No.53	1	0	1	0	1	0	1.17e-33	46	1	0	1	0	1	0	1	0	1	0	1	0	1	0	1	0	3.03e-62	70
Bicluster No.54	0.988436	1	1	0	5.84e-08	23	1	0	1	0	1	0	0.906438	3	1	0	4.41e-74	72	0.00277107	12	1	0	0.975918	1	1	0
Bicluster No.55	0.865018	3	1.53e-06	19	1	0	0.998978	1	0.999591	1	6.07e-09	24	0.536414	6	4.11e-38	48	0.97991	3	1	0	1	0	0.00138668	11	1	0
Bicluster No.56	1	0	1	0	1	0	4.49e-68	68	0.995193	2	1	0	1	0	1	0	1	0	1	0	1	0	1	0	2.08e-30	49
Bicluster No.57	0.967731	2	0.998548	1	0.998194	2	1	0	0.999757	1	0.999451	1	0.99866	1	0.998426	1	0.999714	1	0.997995	1	0.8348	3	0.988356	1	1	0
Bicluster No.58	0.944205	2	2.55e-06	18	0.999485	1	1	0	0.0064786	14	1.14e-18	34	0.175129	8	0.080343	9	0.993172	2	1	0	1	0	0.730329	3	1	0
Bicluster No.59	1	0	1	0	1	0	1	0	1	0	1	0	1	0	1	0	1	0	1	0	1	0	1	0	1	0
Bicluster No.60	0.98257	1	1	0	1	0	1	0	1	0	1	0	1	0	1	0	1	0	1	0	1	0	1	0	1	0
Bicluster No.61	1	0	1	0	1	0	2.43e-51	55	0.985345	2	1	0	1	0	1	0	1	0	1	0	1	0	1	0	1.86e-27	43
Bicluster No.62	0.990194	1	0.996553	1	1	0	1	0	1	0	1	0	1	0	1	0	1	0	1	0	1	0	1	0	1	0
Bicluster No.63	0.39597	5	0.0595099	9	0.338971	8	0.0219357	11	0.301519	8	0.010215	12	0.0633689	9	0.118722	8	0.283183	8	0.344743	6	0.151583	6	0.683763	3	0.0486564	12
Bicluster No.64	1	0	1	0	1	0	1	0	1	0	1	0	1	0	1	0	1	0	1	0	1	0	1	0	1	0
Bicluster No.65	0.988903	1	0.000445827	14	1	0	1	0	3.49e-35	49	2.06e-12	27	0.435366	6	1	0	1	0	1	0	1	0	0.976732	1	0.99964	1
Bicluster No.66	1	0	1	0	1	0	1	0	1	0	1	0	1	0	1	0	0.997967	1	1	0	1	0	1	0	1	0
Bicluster No.67	1	0	1	0	1	0	1	0	1	0	1	0	1	0	1	0	1	0	1	0	1	0	1	0	1	0
Bicluster No.68	0.989351	1	1	0	0.999371	1	1	0	0.992867	2	1	0	1	0	1	0	1	0	1	0	0.746126	3	0.977519	1	0.999665	1
Bicluster No.69	1	0	1	0	0.999281	1	1	0	1	0	1	0	1	0	1	0	1	0	1	0	1	0	1	0	1	0
Bicluster No.70	1	0	9.92e-05	16	1	0	1	0	3.57e-21	39	8.94e-10	25	0.0106101	12	0.0010281	14	0.999492	1	1	0	1	0	0.0927208	7	0.999838	1
Bicluster No.71	1	0	1	0	1	0	1	0	1	0	1	0	1	0	1	0	0.999459	1	1	0	1	0	1	0	1	0
Bicluster No.72	0.908358	2	0.993022	1	0.9986	1	1	0	1	0	1	0	0.958574	2	0.992581	1	0.997967	1	1	0	0.049662	7	0.966072	1	1	0
Bicluster No.73	0.985799	1	0.994572	1	1	0	4.75e-37	47	0.998696	1	1	0	0.99491	1	0.994211	1	0.998514	1	1	0	1	0	0.971408	1	5.15e-31	47
Bicluster No.74	1	0	1	0	1	0	1	0	0.999865	1	1	0	1	0	1	0	1	0	1	0	1	0	1	0	0.999488	2
Bicluster No.75	0.942297	2	0.996553	1	0.995029	2	1	0	0.999269	1	0.998517	1	0.996786	1	0.996303	1	0.999157	1	1	0	0.186087	6	0.304976	5	1	0
Bicluster No.76	1	0	1	0	1	0	1.55e-62	61	0.99796	1	1	0	1	0	1	0	1	0	1	0	1	0	1	0	7.97e-21	37
Bicluster No.77	1	0	1	0	1	0	1	0	1	0	1	0	1	0	1	0	1	0	1	0	1	0	1	0	1	0
Bicluster No.78	1	0	1	0	1	0	1.92e-15	29	0.998518	1	1	0	1	0	1	0	1	0	1	0	1	0	1	0	2.23e-76	75
Bicluster No.79	1	0	1	0	1	0	0.997311	1	1	0	1	0	1	0	1	0	0.988833	2	1	0	1	0	1	0	1	0
Bicluster No.80	0.987951	1	9.86e-05	15	0.999231	1	1	0	6.2e-16	32	1.7e-19	34	0.602556	5	0.995255	1	1	0	1	0	1	0	0.975076	1	0.999584	1
Bicluster No.81	1	0	1	0	1	0	0.999088	1	1	0	1	0	1	0	1	0	1	0	1	0	1	0	1	0	1	0
Bicluster No.82	0.99059	1	2.55e-06	18	0.415634	8	1	0	0.973559	3	5.09e-12	27	0.175129	8	0.913514	3	6.38e-12	28	0.899925	3	1	0	0.730329	3	1	0
Bicluster No.83	0.983269	1	0.0439145	9	1	0	1	0	3.96e-53	59	3.62e-09	22	0.72212	4	1	0	1	0	1	0	1	0	1	0	0.999257	1
Bicluster No.84	0.902226	2	0.853206	3	0.869762	4	3.86e-13	26	0.124055	9	0.619521	5	0.323285	6	0.303126	6	0.93582	3	0.990194	1	0.858234	2	0.963673	1	7.81e-15	31
Bicluster No.85	0.954468	2	0.997583	1	1	0	1	0	1	0	0.999013	1	1	0	1	0	0.995102	2	0.996746	1	0.986776	1	1	0	1	0
Bicluster No.86	1	0	0.997324	1	4.12e-10	27	1	0	1	0	1	0	0.334446	7	1	0	1.14e-43	56	8.15e-16	29	1	0	0.982342	1	1	0
Bicluster No.87	1	0	1	0	1	0	8.18e-37	47	0.998777	1	1	0	1	0	1	0	1	0	1	0	1	0	1	0	7.04e-49	60
Bicluster No.88	1	0	1	0	1	0	1	0	1	0	1	0	1	0	1	0	1	0	1	0	1	0	1	0	1	0
Bicluster No.89	1	0	1	0	1	0	3.94e-33	45	0.999054	1	1	0	1	0	1	0	1	0	1	0	1	0	1	0	4.83e-57	66
Bicluster No.90	0.319479	6	0.507873	6	0.063431	12	1	0	0.0100847	14	0.477973	7	0.0248405	11	0.000946838	14	0.721839	6	0.0162098	11	0.00188365	11	0.000308322	12	0.998206	2
Bicluster No.91	1	0	1	0	1	0	1	0	1	0	1	0	0.993762	1	1	0	1	0	1	0	0.257487	5	0.849763	2	1	0
Bicluster No.92	0.990194	1	0.0817985	9	1	0	1	0	1.2e-67	70	4.08e-12	27	0.642668	5	0.996303	1	1	0	1	0	1	0	0.979016	1	0.99971	1
Bicluster No.93	1	0	1.62e-07	19	0.999121	1	1	0	0.0484095	11	6.9e-39	49	0.969199	2	0.746069	4	1	0	0.99362	1	1	0	0.000425797	11	1	0
Bicluster No.94	0.79388	3	0.967459	2	0.999121	1	1	0	1	0	1	0	0.763184	4	0.886428	3	1	0	1	0	6.53e-06	14	0.0530407	7	1	0
Bicluster No.95	1	0	1	0	1	0	1	0	1	0	1	0	0.994365	1	1	0	1	0	1	0	0.270511	5	0.857434	2	1	0
Bicluster No.96	0.0935326	7	0.346908	6	0.770477	5	0.996629	1	0.99842	1	0.308198	7	0.208341	7	0.520432	5	0.00177027	14	0.0351499	9	1	0	0.107213	6	1	0
Bicluster No.97	0.902226	2	1.2e-06	17	0.998401	1	1	0	3.48e-05	17	2.48e-22	35	0.000134538	14	1	0	1	0	1	0	1	0	0.963673	1	1	0
Bicluster No.98	0.981843	1	0.992663	1	1	0	1	0	1	0	1	0	1	0	1	0	1	0	1	0	0.970658	1	1	0	1	0
Bicluster No.99	2.11e-10	22	1.72e-16	31	1	0	1	0	1.41e-06	22	0.066385	11	1.25e-21	36	1	0	0.981764	3	1	0	1	0	0.985655	1	0.99987	1
Bicluster No.100	0.0565924	8	1.83e-20	33	0.999281	1	1	0	0.0264294	12	3.29e-26	40	0.0728512	9	0.995486	1	1	0	1	0	1	0	0.479773	4	1	0
Bicluster No.101	1	0	1	0	1	0	1	0	0.993256	2	1	0	1	0	1	0	1	0	1	0	1	0	1	0	1	0
Bicluster No.102	0.79388	3	1.62e-07	19	0.999121	1	1	0	0.777821	5	1.19e-15	30	2.25e-17	30	0.994759	1	1	0	1	0	1	0	0.126844	6	1	0
